# Supplementary material for: De novo assembly and comparative analysis of the first complete mitogenome in Distylium (Distylium racemosum)
Source: Front Plant Sci. 2025 May 15;16:1586341. doi: 10.3389/fpls.2025.1586341 (PMC12119616; doi:10.3389/fpls.2025.1586341)
Supplement: Supplementary Table 1 — Names and GenBank accession numbers of species used for phylogenetic analysis. [file Table1.xlsx]

## Sheet: Supplementary Table S1
Supplementary Table S1. Names and GenBank accession number of species used for phylogenetic analysis.
ID	Species	Order	GenBank accession number of mitochondria	GenBank accession number of plastid
S. bicolor	Sorghum bicolor	Poales(outgroup)	NC_008360	NC_008602
P. chinensis	Pulsatilla chinensis	Ranunculales	NC_068017	NC_039452
N. nucifera	Nelumbo nucifera	Proteales	NC_030753	NC_025339
M. integrifolia	Macadamia integrifolia	Proteales	MW566570	NC_025288
R. meyeri	Ribes meyeri	Saxifragales	PQ049746	PQ124743
P. suffruticosa	Paeonia suffruticosa	Saxifragales	NC_084129	NC_037879
R. tangutica	Rhodiola tangutica	Saxifragales	NC_072122	NC_060605
P. lactiflora	Paeonia lactiflora	Saxifragales	NC_070189	NC_040983
D. racemosum	Distylium racemosum	Saxifragales	PQ594873,PQ5948734	NC_059886
V. vinifera	Vitis vinifera	Vitales	NC_012119	NC_007957
R. chinensis	Rosa chinensis	Rosales	NC_065236	NC_065867
F. carica	Ficus carica	Rosales	NC_077626	NC_035237
Z. jujuba	Ziziphus jujuba	Rosales	NC_029809	NC_030299
L. acutangula	Luffa acutangula	Cucurbitales	NC_050067	MT381996
C. lanatus	Citrullus lanatus	Cucurbitales	NC_014043	NC_032008
G. barbadense	Gossypium barbadense	Malvales	NC_028254	NC_008641
C. capsularis	Corchorus capsularis	Malvales	NC_031359	NC_044467
A. thaliana	Arabidopsis thaliana	Brassicales	NC_037304	NC_000932

## Sheet: Supplementary Table S2
Supplementary Table S2. Statistical Information of the Distylium racemosum mitogenome.
Statistical Information	Distylium racemosum	Distylium racemosum mitchondiral chromosome1	Distylium racemosum mitchondiral chromosome2
Accession Number		PQ594873.1	PQ594874.1
Length (bp)	904264	834429	69835
GC%	0.4628	0.4628	0.4626
Number of Genes	67	64	3
Number of Protein coding genes (PCGs)	43	40	3
Number of rRNA genes	3	3	0
Number of tRNA genes	21	21	0
Total Length of Genes (bp)	45,287 (5.01%)	41,762 (5.00%)	3,525 (5.04%)
Total Length PCGs (bp)	37,845 (4.19%)	34,320 (4.11%)	3,525 (5.04%)
Total Length tRNAs (bp)	1,581 (0.17%)	1,581 (0.17%)	0
Total Length rRNAs (bp)	5,861 (0.65%)	5,861 (0.65%)	0
Number of Cis-spliced introns	17	16	1
Number of Trans-spliced introns	5	5	0
Cis-spliced intron length (bp)	30,760 (3.40%)	27,455 (3.29%)	3,305 (4.73%)

## Sheet: Supplementary Table S3
Supplementary Table S3. Start and stop codons of the Distylium racemosum mitogenome.
Gene name	Start codon	Stop codon
atp1-1	ATG	TAG
atp1-2	ATG	TAG
atp1-3	ATG	TGA
atp4	ATG	TAG
atp6	ATG	TAA
atp8	ATG	TAA
atp9	ATG	CGA
ccmB	ATG	TGA
ccmC	ATG	TGA
ccmFC	ATG	CGA
ccmFN	ATG	TGA
cob	ATG	TGA
cox1	ACG	TAA
cox2	ATG	TAA
cox3	ATG	TGA
matR	ATG	TAG
mttB	ATA	TAG
nad1	ACG	TAA
nad2	ATG	TAA
nad3	ATG	TAA
nad4	ATG	TGA
nad4L	ACG	TAA
nad5	ATG	TAA
nad6	ATG	TAA
nad7	ATG	TAG
nad9	ATG	TAA
rpl10	ATG	TAA
rpl16	GTG	TAA
rpl2	ATG	TAA
rpl5	ATG	TAA
rps1	ATG	TAA
rps10	ATG	CGA
rps12	ATG	TGA
rps13	ATG	TGA
rps14	ATG	TAG
rps19-1	ATG	TAA
rps19-2	ATG	TAA
rps3	ATG	TAG
rps4	TTG	TAA
rps7	ATG	TAA
sdh3-1	ATG	TAA
sdh3-2	ATG	TGA
sdh4	ATG	TGA

## Sheet: Supplementary Table S4
Supplementary Table S4. Distribution of simple sequence repeats (SSRs) in the Distylium racemosum mitogenome.
Distribution of SSRs in Distylium racemosum mitchondiral chromosome1
Motif Type	Number of Repeats															Total	Proportion
	3	4	5	6	7	8	9	10	11	12	13	14	15	16	17
Monomer	-	-	-	-	-	-	-	40	10	5	7	3	5	-	2	72	0.258065
Dimer	-	-	33	12	2	-	-	-	-	-	-	-	-	-	-	47	0.168459
Trimer	-	34	2	-	-	-	-	-	-	-	-	-	-	-	-	36	0.129032
Tetramer	108	3	1	-	-	-	-	-	-	-	-	-	-	-	-	112	0.401434
Pentamer	11	-	-	-	-	-	-	-	-	-	-	-	-	-	-	11	0.0394265
Hexamer	1	-	-	-	-	-	-	-	-	-	-	-	-	-	-	1	0.00358423
Total	120	37	36	12	2	-	-	40	10	5	7	3	5	-	2	279	1
Distribution of SSRs in mitchondiral chromosome2
Motif Type	Number of Repeats									Total	Proportion
	3	4	5	6	7	8	9	10	11
Monomer	-	-	-	-	-	-	-	1	1	2	0.08
Dimer	-	-	5	1	-	-	-	-	-	6	0.24
Trimer	-	6	-	-	-	-	-	-	-	6	0.24
Tetramer	10	-	-	-	-	-	-	-	-	10	0.4
Pentamer	1	-	-	-	-	-	-	-	-	1	0.04
Total	11	6	5	1	-	-	-	1	1	25	1

## Sheet: Supplementary Table S5
Supplementary Table S5. Distribution of dispersed repeats in the Distylium racemosum mitogenome.
No.	Mitchondrial chromosome	Repeat length (bp)	Repeat Unit I start	Repeat Unit I end	Repeat type	Repeat Unit II start	Repeat Unit II end	Repeat interval	E-value
1	1	6180	437932	444111	P	754949	761128	0	0
2	1	4997	377050	382046	P	759498	764494	-3	0
3	1	1631	380416	382046	D	437932	439562	0	0
4	1	590	590532	591121	D	661368	661957	0	0
5	1	430	321437	321866	D	658162	658591	0	2.55e-248
6	1	362	318217	318578	D	742184	742545	0	2.22e-207
7	1	223	127756	127978	P	274005	274227	0	1.08e-123
8	1	215	22597	22811	P	800609	800823	-3	3.11e-111
9	1	195	318217	318411	P	812947	813132	0	1.58e-16
10	1	155	242532	242686	D	584293	584447	-2	1.01e-77
11	1	151	92180	92330	P	378162	378312	-3	3.65e-73
12	1	151	92180	92330	D	763232	763382	-3	3.65e-73
13	1	150	202241	202390	P	312870	313019	0	9.61e-80
14	1	144	742085	742228	P	813088	813231	-2	3.65e-71
15	1	140	742235	742374	P	812951	813090	-3	1.22e-66
16	1	137	317799	317935	P	663073	663209	0	6.45e-72
17	1	135	390305	390439	D	516368	516502	0	1.03e-70
18	1	133	93609	93741	P	317774	317906	-3	1.71e-62
19	1	124	48043	48166	D	592113	592236	-3	3.63e-57
20	1	123	742256	742378	P	812947	813069	-2	1.17e-58
21	1	115	91852	91966	P	619295	619409	0	1.13e-58
22	1	113	798861	798973	D	813888	814000	-1	6.16e-55
23	1	112	22678	22789	D	693035	693146	-3	4.47e-50
24	1	111	134700	134810	P	391143	391253	-1	9.68e-54
25	1	108	93609	93716	D	663102	663209	-2	9.67e-50
26	1	104	67553	67656	D	652922	653025	0	4.76e-52
27	1	101	178923	179023	D	708923	709023	-2	1.38e-45
28	1	98	731596	731693	D	789756	789853	0	1.95e-48
29	1	93	18765	18857	P	299329	299421	0	2e-45
30	1	91	641673	641763	P	693140	693230	-3	1.05e-37
31	1	89	213211	213299	D	612065	612153	0	5.11e-43
32	1	85	92263	92347	D	796796	796880	-2	4.2e-36
33	1	81	286949	287029	P	399157	399237	-3	4.4e-30
34	1	81	779208	779288	P	812619	812699	-3	7.72e-32
35	1	79	590468	590546	D	658161	658239	-1	1.27e-34
36	1	78	321437	321514	D	590469	590546	-1	5.02e-34
37	1	76	92421	92496	P	377528	377603	0	3.43e-35
38	1	76	92421	92496	D	763941	764016	0	3.43e-35
39	1	76	806056	806131	P	829846	829921	-3	2.17e-14
40	1	73	173147	173219	P	764424	764496	-2	5.19e-29
41	1	73	614987	615059	D	709949	710021	-2	5.19e-29
42	1	72	637146	637217	P	830090	830161	-3	1.41e-26
43	1	70	22886	22955	D	318509	318578	-2	3.05e-27
44	1	70	22886	22955	D	742476	742545	-2	3.05e-27
45	1	70	46672	46741	P	664054	664123	0	1.4e-31
46	1	69	173533	173601	P	279241	279309	-2	1.19e-26
47	1	69	298014	298082	D	706984	707052	-1	1.16e-28
48	1	69	693035	693103	P	800674	800742	-2	1.19e-26
49	1	68	378162	378229	P	796796	796863	-3	3.04e-24
50	1	68	763315	763382	D	796796	796863	-3	3.04e-24
51	1	67	22524	22590	P	800839	800905	-1	7.12e-27
52	1	67	173147	173213	D	286809	286875	-3	1.16e-23
53	1	67	286807	286873	P	764432	764498	-3	1.16e-23
54	1	67	693080	693146	P	800631	800697	-3	1.16e-23
55	1	66	7393	7458	D	245019	245084	0	3.6e-29
56	1	66	313182	313247	D	552718	552783	0	3.6e-29
57	1	66	617135	617200	D	707716	707781	0	3.6e-29
58	1	65	10102	10166	D	256634	256698	-2	2.69e-24
59	1	65	270094	270158	P	526509	526573	-1	2.81e-26
60	1	65	741981	742045	P	813265	813329	-3	1.7e-22
61	1	64	48241	48304	P	327090	327153	0	5.75e-28
62	1	64	94973	95036	P	736796	736859	-3	2.93e-05
63	1	64	593666	593729	D	653200	653263	-3	6.47e-22
64	1	63	110006	110068	P	377261	377323	-3	2.47e-21
65	1	63	110006	110068	D	764221	764283	-3	2.47e-21
66	1	63	173149	173211	D	377050	377112	-3	2.47e-21
67	1	62	591459	591520	D	642312	642373	-1	1.71e-24
68	1	61	51107	51167	P	174946	175006	-1	6.74e-24
69	1	61	280796	280856	D	616602	616662	-3	3.07e-13
70	1	61	583641	583701	P	722297	722357	-1	1.74e-08
71	1	60	46161	46220	D	501362	501421	-3	0.00515
72	1	60	115355	115414	D	590561	590620	-1	2.65e-23
73	1	60	115355	115414	D	661397	661456	-1	2.65e-23
74	1	60	286879	286938	P	399247	399306	-3	1.36e-19
75	1	60	367760	367819	P	773704	773763	0	1.47e-25
76	1	60	497486	497545	P	656191	656250	-2	2.35e-21
77	1	60	741993	742052	P	813258	813317	-3	1.36e-19
78	1	60	743746	743805	P	783467	783526	-3	1.36e-19
79	1	59	302713	302771	P	377337	377395	-2	3.35e-06
80	1	59	302713	302771	D	764149	764207	-2	3.35e-06
81	1	59	320218	320276	D	321067	321125	-3	5.17e-19
82	1	59	813408	813466	D	813426	813484	-3	5.17e-19
83	1	58	152286	152343	P	340082	340139	-1	4.1e-22
84	1	58	174171	174228	P	707588	707645	0	2.36e-24
85	1	57	41858	41914	P	409316	409372	-2	1.35e-19
86	1	57	57457	57513	P	743624	743680	0	9.43e-24
87	1	57	218384	218440	D	324171	324227	-2	1.35e-19
88	1	57	310854	310910	P	752842	752898	0	9.43e-24
89	1	57	641598	641654	P	693249	693305	-2	1.35e-19
90	1	56	196941	196996	P	571453	571508	-3	5.76e-15
91	1	55	152306	152360	D	764448	764502	-1	2.49e-20
92	1	55	597405	597459	D	736706	736760	0	1.51e-22
93	1	55	619257	619311	D	743685	743739	-2	2.02e-18
94	1	55	646477	646531	D	646512	646566	-1	2.49e-20
95	1	54	179560	179613	P	477694	477747	-3	4.04e-16
96	1	54	366566	366619	P	516994	517047	-3	4.04e-16
97	1	54	726536	726589	D	726549	726602	-2	7.77e-18
98	1	53	173158	173210	P	539590	539642	0	2.41e-21
99	1	53	179587	179639	P	477629	477681	-3	1.53e-15
100	1	53	286820	286872	P	539590	539642	-3	1.53e-15
101	1	53	295383	295435	D	622999	623051	0	2.41e-21
102	1	53	377059	377111	P	539590	539642	-3	1.53e-15
103	1	53	539590	539642	D	764433	764485	0	2.41e-21
104	1	52	85571	85622	P	377257	377308	-3	5.76e-15
105	1	52	85571	85622	D	764236	764287	-3	5.76e-15
106	1	52	161331	161382	D	279684	279735	-3	5.76e-15
107	1	52	173564	173615	D	377449	377500	-2	1.15e-16
108	1	52	173564	173615	P	764044	764095	-2	1.15e-16
109	1	52	322809	322860	P	615175	615226	-2	1.15e-16
110	1	52	367654	367705	P	764453	764504	-3	5.76e-15
111	1	52	592067	592118	D	707468	707519	-1	1.51e-18
112	1	52	705158	705209	D	726399	726450	-2	1.15e-16
113	1	51	83048	83098	P	369591	369641	-2	4.43e-16
114	1	51	114586	114636	D	482454	482504	-3	2.17e-14
115	1	51	299173	299223	P	618186	618236	-1	5.91e-18
116	1	51	771552	771602	D	771577	771627	0	3.86e-20
117	1	50	24395	24444	P	518614	518663	-3	8.18e-14
118	1	50	46763	46812	D	660413	660462	-2	3.68e-13
119	1	50	152273	152322	D	399306	399355	-1	2.32e-17
120	1	50	152311	152360	P	367656	367705	-3	8.18e-14
121	1	50	434639	434688	D	829048	829097	-1	2.32e-17
122	1	50	641726	641775	P	693128	693177	-3	8.18e-14
123	1	50	704834	704883	D	743349	743398	-2	1.7e-15
124	1	50	714742	714791	P	819548	819597	0	1.54e-19
125	1	49	134824	134872	P	391095	391143	-1	9.08e-17
126	1	49	152306	152354	P	173147	173195	-1	9.08e-17
127	1	49	175647	175695	D	740249	740297	0	6.18e-19
128	1	49	177750	177798	P	482456	482504	0	6.18e-19
129	1	49	267026	267074	P	663332	663380	-3	4.32e-08
130	1	49	278563	278611	P	287013	287061	-1	9.08e-17
131	1	49	279333	279381	P	377070	377118	0	6.18e-19
132	1	49	279333	279381	D	764426	764474	-3	3.07e-13
133	1	49	286807	286855	D	367660	367708	-3	3.07e-13
134	1	49	299124	299172	P	618247	618295	-1	9.08e-17
135	1	49	323006	323054	D	623518	623566	-2	6.54e-15
136	1	49	366574	366622	P	516991	517039	-3	3.07e-13
137	1	49	409325	409373	P	819547	819595	0	6.18e-19
138	1	49	641704	641752	D	800587	800635	-2	6.54e-15
139	1	49	665631	665679	D	700988	701036	0	6.18e-19
140	1	48	41858	41905	P	714744	714791	0	2.47e-18
141	1	48	41858	41905	D	819548	819595	0	2.47e-18
142	1	48	85571	85618	D	110021	110068	-2	2.51e-14
143	1	48	89878	89925	D	169100	169147	0	2.47e-18
144	1	48	281014	281061	D	616818	616865	-3	1.15e-12
145	1	48	309912	309959	D	519254	519301	-1	3.56e-16
146	1	48	347628	347675	P	773741	773788	-3	1.15e-12
147	1	48	409325	409372	D	714744	714791	0	2.47e-18
148	1	47	7472	7518	P	320244	320290	-1	1.39e-15
149	1	47	48401	48447	D	173951	173997	0	9.89e-18
150	1	47	114589	114635	P	621361	621407	0	9.89e-18
151	1	47	115786	115832	P	621369	621415	0	9.89e-18
152	1	47	173147	173193	D	367662	367708	-3	2.26e-10
153	1	47	262448	262494	D	341608	341654	-1	1.39e-15
154	1	47	278561	278607	D	621359	621405	-1	1.39e-15
155	1	47	280770	280816	D	429884	429930	-1	1.39e-15
156	1	47	383667	383713	D	792688	792734	-3	4.33e-12
157	1	47	591932	591978	D	618846	618892	-2	9.62e-14
158	1	47	625506	625552	P	680676	680722	-1	1.39e-15
159	1	46	114591	114636	D	287017	287062	-2	3.68e-13
160	1	46	144687	144732	D	490612	490657	0	3.95e-17
161	1	46	179574	179619	P	477649	477694	-3	1.62e-11
162	1	46	282261	282306	D	618463	618508	-1	1.53e-05
163	1	46	295057	295102	P	370396	370441	-3	2.17e-06
164	1	46	318858	318903	P	320081	320126	-1	5.46e-15
165	1	46	384547	384592	P	622722	622767	-3	1.62e-11
166	1	46	637092	637137	P	830164	830209	0	3.95e-17
167	1	46	672326	672371	D	680250	680295	0	3.95e-17
168	1	45	74868	74912	P	537479	537523	-3	6.06e-11
169	1	45	94859	94903	P	736950	736994	-3	4.32e-08
170	1	45	110062	110106	P	646439	646483	-2	1.41e-12
171	1	45	114591	114635	P	278563	278607	-1	2.14e-14
172	1	45	173176	173220	D	377289	377333	-3	6.06e-11
173	1	45	173176	173220	P	764211	764255	-3	6.06e-11
174	1	45	280132	280176	D	615955	615999	-3	6.06e-11
175	1	45	287017	287061	P	621361	621405	-2	1.41e-12
176	1	45	314011	314055	P	681158	681202	-3	6.06e-11
177	1	45	546486	546530	D	549876	549920	-1	2.14e-14
178	1	45	610570	610614	P	661953	661997	-1	2.14e-14
179	1	45	688024	688068	P	700233	700277	-3	6.06e-11
180	1	45	693155	693199	P	800587	800631	0	1.58e-16
181	1	44	11832	11875	D	121617	121660	0	6.33e-16
182	1	44	44879	44922	D	772507	772550	-1	8.35e-14
183	1	44	85554	85597	D	152289	152332	-3	0.000107
184	1	44	85554	85597	P	340093	340136	-3	0.000107
185	1	44	173176	173219	D	377077	377120	-3	2.26e-10
186	1	44	199636	199679	P	281636	281679	0	6.33e-16
187	1	44	397541	397584	D	428961	429004	-3	2.26e-10
188	1	44	437591	437634	P	662249	662292	-3	2.26e-10
189	1	44	571270	571313	D	648194	648237	-3	2.26e-10
190	1	43	32149	32191	D	369848	369890	-3	1.17e-08
191	1	43	92591	92633	P	693264	693306	-1	3.26e-13
192	1	43	173169	173211	P	279339	279381	-3	8.43e-10
193	1	43	231679	231721	P	286873	286915	-3	8.43e-10
194	1	43	279339	279381	P	377282	377324	-1	3.26e-13
195	1	43	279339	279381	D	764220	764262	-1	3.26e-13
196	1	43	292577	292619	D	407762	407804	0	2.53e-15
197	1	43	377070	377112	D	377282	377324	-1	3.26e-13
198	1	43	377070	377112	P	764220	764262	-1	3.26e-13
199	1	42	31894	31935	D	633324	633365	-3	0.0186
200	1	42	48116	48157	P	706350	706391	0	1.01e-14
201	1	42	56722	56763	P	175118	175159	-1	1.28e-12
202	1	42	85634	85675	P	173164	173205	-2	1.64e-08
203	1	42	92592	92633	D	641598	641639	-1	1.28e-12
204	1	42	110006	110047	D	279340	279381	-1	1.28e-12
205	1	42	110006	110047	P	377070	377111	-1	1.28e-12
206	1	42	113408	113449	D	257100	257141	0	1.01e-14
207	1	42	114237	114278	D	193125	193166	-1	1.28e-12
208	1	42	115790	115831	P	539664	539705	-1	1.28e-12
209	1	42	129529	129570	D	290432	290473	0	1.01e-14
210	1	42	149799	149840	P	158819	158860	-1	1.28e-12
211	1	42	152194	152235	P	234003	234044	-1	1.28e-12
212	1	42	162552	162593	P	662961	663002	-2	3.35e-06
213	1	42	168138	168179	P	443302	443343	-2	7.85e-11
214	1	42	168138	168179	D	755717	755758	-2	7.85e-11
215	1	42	175131	175172	D	706639	706680	-3	3.14e-09
216	1	42	230035	230076	P	369966	370007	-3	3.14e-09
217	1	42	236378	236419	D	244207	244248	-1	1.28e-12
218	1	42	250665	250706	P	727762	727803	-1	4.98e-12
219	1	42	269452	269493	D	294495	294536	-3	3.14e-09
220	1	42	271297	271338	D	615413	615454	0	1.01e-14
221	1	42	279340	279381	D	539590	539631	-3	3.14e-09
222	1	42	287024	287065	D	482466	482507	-1	1.28e-12
223	1	42	482453	482494	P	539664	539705	-3	3.14e-09
224	1	42	539664	539705	D	621370	621411	-1	1.28e-12
225	1	42	592186	592227	P	706350	706391	-3	3.14e-09
226	1	41	41866	41906	D	57383	57423	0	4.05e-14
227	1	41	57383	57423	P	409324	409364	0	4.05e-14
228	1	41	113922	113962	D	330666	330706	0	4.05e-14
229	1	41	114586	114626	P	539664	539704	0	4.05e-14
230	1	41	114596	114636	P	177750	177790	0	4.05e-14
231	1	41	144680	144720	D	279714	279754	-3	1.17e-08
232	1	41	254763	254803	D	521099	521139	-3	1.17e-08
233	1	41	309297	309337	D	339990	340030	0	4.05e-14
234	1	41	377415	377455	P	764458	764498	-3	1.17e-08
235	1	41	430895	430935	D	707206	707246	0	4.05e-14
236	1	41	504871	504911	P	543747	543787	-3	1.17e-08
237	1	41	516615	516655	D	516684	516724	-3	1.17e-08
238	1	41	622470	622510	P	706226	706266	-1	4.98e-12
239	1	41	764089	764129	D	764458	764498	-3	1.17e-08
240	1	40	57383	57422	P	714744	714783	0	1.62e-13
241	1	40	57383	57422	D	819556	819595	0	1.62e-13
242	1	40	113825	113864	P	806686	806725	-3	4.32e-08
243	1	40	115856	115895	D	618873	618912	-2	1.14e-09
244	1	40	130924	130963	D	773423	773462	-3	2.93e-05
245	1	40	136166	136205	P	705246	705285	-3	4.32e-08
246	1	40	149895	149934	D	149938	149977	-3	4.32e-08
247	1	40	177751	177790	D	621361	621400	0	1.62e-13
248	1	40	254461	254500	P	767790	767829	0	1.62e-13
249	1	40	267077	267116	P	663283	663322	-3	4.32e-08
250	1	40	274993	275032	P	591485	591524	-3	4.32e-08
251	1	40	279336	279375	P	286837	286876	-2	1.14e-09
252	1	40	286837	286876	D	377076	377115	-2	1.14e-09
253	1	40	354769	354808	D	369871	369910	-3	4.32e-08
254	1	40	383195	383234	D	709025	709064	-1	1.94e-11
255	1	40	477655	477694	D	477694	477733	-2	1.14e-09
256	1	40	482464	482503	P	621361	621400	0	1.62e-13
257	1	40	605183	605222	D	729950	729989	0	1.62e-13
258	1	40	610517	610556	P	661999	662038	-2	1.14e-09
259	1	40	615437	615476	P	618874	618913	-1	1.94e-11
260	1	40	726536	726575	D	726562	726601	-3	4.32e-08
261	1	39	32224	32262	P	233820	233858	-2	4.32e-09
262	1	39	34489	34527	D	286949	286987	-3	1.6e-07
263	1	39	38834	38872	P	477459	477497	-3	1.6e-07
264	1	39	48128	48166	P	124575	124613	-1	7.58e-11
265	1	39	48203	48241	D	468909	468947	-1	7.58e-11
266	1	39	48446	48484	D	706782	706820	-2	2.35e-07
267	1	39	85554	85592	P	149926	149964	-3	0.000107
268	1	39	108289	108327	D	611185	611223	-3	1.6e-07
269	1	39	110002	110040	D	539586	539624	-2	4.32e-09
270	1	39	114589	114627	D	115794	115832	0	6.48e-13
271	1	39	115857	115895	P	271322	271360	-3	1.6e-07
272	1	39	115857	115895	P	615438	615476	-1	7.58e-11
273	1	39	144749	144787	D	193650	193688	0	6.48e-13
274	1	39	175143	175181	P	592067	592105	-2	4.32e-09
275	1	39	175143	175181	P	707468	707506	-3	1.6e-07
276	1	39	177750	177788	P	287024	287062	-1	7.58e-11
277	1	39	197396	197434	P	687578	687616	-3	1.6e-07
278	1	39	256274	256312	P	569298	569336	-3	1.6e-07
279	1	39	256837	256875	P	719800	719838	-1	7.58e-11
280	1	39	286647	286685	D	820464	820502	-2	4.32e-09
281	1	39	340081	340119	P	539605	539643	-1	7.58e-11
282	1	39	415146	415184	P	508465	508503	0	6.48e-13
283	1	39	415146	415184	P	569491	569529	-3	1.6e-07
284	1	39	434607	434645	P	455115	455153	-3	1.6e-07
285	1	39	443146	443184	D	625509	625547	-1	2.95e-10
286	1	39	443146	443184	P	680681	680719	-2	1.64e-08
287	1	39	452959	452997	P	822677	822715	-2	4.32e-09
288	1	39	508465	508503	D	569491	569529	-3	1.6e-07
289	1	39	697676	697714	D	698943	698981	-2	4.32e-09
290	1	39	743339	743377	P	783581	783619	-2	4.32e-09
291	1	38	72766	72803	P	72777	72814	-3	5.9e-07
292	1	38	81940	81977	P	687006	687043	-3	5.9e-07
293	1	38	85634	85671	D	539595	539632	-2	1.64e-08
294	1	38	85634	85671	D	764438	764475	-2	1.64e-08
295	1	38	113747	113784	P	196715	196752	-3	5.9e-07
296	1	38	115694	115731	P	206553	206590	-1	2.63e-07
297	1	38	131851	131888	D	678158	678195	-1	2.95e-10
298	1	38	138534	138571	P	689757	689794	-3	5.9e-07
299	1	38	143612	143649	P	555807	555844	-3	5.9e-07
300	1	38	152306	152343	P	286820	286857	-3	5.9e-07
301	1	38	152306	152343	P	377059	377096	-3	5.9e-07
302	1	38	152306	152343	D	539605	539642	0	2.59e-12
303	1	38	173116	173153	D	310836	310873	0	2.59e-12
304	1	38	173158	173195	D	340082	340119	-1	2.95e-10
305	1	38	175259	175296	D	321135	321172	0	2.59e-12
306	1	38	176619	176656	P	721192	721229	-1	2.95e-10
307	1	38	177751	177788	D	278563	278600	0	2.59e-12
308	1	38	193631	193668	P	434594	434631	-1	2.95e-10
309	1	38	193700	193737	P	393380	393417	-3	5.9e-07
310	1	38	208552	208589	P	468946	468983	-1	2.95e-10
311	1	38	231679	231716	D	399270	399307	-3	5.9e-07
312	1	38	278563	278600	P	482466	482503	0	2.59e-12
313	1	38	279241	279278	P	377449	377486	-1	2.95e-10
314	1	38	279241	279278	D	764058	764095	-1	2.95e-10
315	1	38	286837	286874	D	377288	377325	-2	1.64e-08
316	1	38	286837	286874	P	764219	764256	-2	1.64e-08
317	1	38	287165	287202	P	737456	737493	-3	5.9e-07
318	1	38	340082	340119	P	764448	764485	-1	2.95e-10
319	1	38	395682	395719	D	470886	470923	-1	2.95e-10
320	1	38	409753	409790	P	820942	820979	-1	2.95e-10
321	1	38	491895	491932	P	731645	731682	-1	2.95e-10
322	1	38	491895	491932	P	789805	789842	-1	2.95e-10
323	1	38	497676	497713	D	681377	681414	-1	2.95e-10
324	1	38	504871	504908	D	773735	773772	-3	5.9e-07
325	1	38	616220	616257	D	705999	706036	0	2.59e-12
326	1	38	625509	625546	P	755877	755914	-1	2.95e-10
327	1	38	680682	680719	D	755877	755914	-2	1.64e-08
328	1	38	720649	720686	D	822938	822975	-2	1.64e-08
329	1	38	806111	806148	P	829829	829866	-3	5.9e-07
330	1	37	407	443	D	419912	419948	-3	2.17e-06
331	1	37	16169	16205	P	617082	617118	-2	6.21e-08
332	1	37	22173	22209	P	93251	93287	-2	6.21e-08
333	1	37	49151	49187	P	620941	620977	0	1.04e-11
334	1	37	91960	91996	P	705277	705313	-3	2.17e-06
335	1	37	103322	103358	P	260137	260173	-2	6.21e-08
336	1	37	108464	108500	P	649381	649417	-2	6.21e-08
337	1	37	110011	110047	D	539595	539631	-3	2.17e-06
338	1	37	115796	115832	P	278571	278607	-1	1.15e-09
339	1	37	115796	115832	D	287017	287053	-2	6.21e-08
340	1	37	152316	152352	P	377419	377455	-3	2.17e-06
341	1	37	152316	152352	D	764089	764125	-3	2.17e-06
342	1	37	158837	158873	D	193666	193702	-3	2.17e-06
343	1	37	162721	162757	P	662803	662839	-2	6.21e-08
344	1	37	173149	173185	D	377419	377455	-2	6.21e-08
345	1	37	173149	173185	P	764089	764125	-2	6.21e-08
346	1	37	185981	186017	P	810837	810873	0	1.04e-11
347	1	37	225109	225145	P	772581	772617	0	1.04e-11
348	1	37	271780	271816	D	312324	312360	-3	2.17e-06
349	1	37	322844	322880	D	662006	662042	-3	2.17e-06
350	1	37	340103	340139	P	399319	399355	-1	1.15e-09
351	1	37	367672	367708	P	539607	539643	-3	2.17e-06
352	1	37	376299	376335	D	598942	598978	-3	2.17e-06
353	1	37	383438	383474	P	792664	792700	-1	1.15e-09
354	1	37	492552	492588	P	723075	723111	-1	1.15e-09
355	1	37	583717	583753	D	783529	783565	-3	2.17e-06
356	1	37	664044	664080	D	806271	806307	-3	2.17e-06
357	1	37	698942	698978	D	792214	792250	-3	2.17e-06
358	1	36	7372	7407	D	116968	117003	-3	7.99e-06
359	1	36	12065	12100	P	39042	39077	-2	2.35e-07
360	1	36	35205	35240	P	114263	114298	-3	7.99e-06
361	1	36	44856	44891	D	447200	447235	-2	2.35e-07
362	1	36	55021	55056	D	482804	482839	0	4.15e-11
363	1	36	58458	58493	P	591822	591857	-2	2.35e-07
364	1	36	71958	71993	D	72007	72042	-3	7.99e-06
365	1	36	105183	105218	D	106114	106149	-2	2.35e-07
366	1	36	107057	107092	P	143606	143641	-3	7.99e-06
367	1	36	110006	110041	P	286837	286872	-2	2.35e-07
368	1	36	113191	113226	P	701771	701806	-3	7.99e-06
369	1	36	115654	115689	D	119461	119496	0	4.15e-11
370	1	36	136226	136261	P	705194	705229	-3	7.99e-06
371	1	36	149948	149983	P	773768	773803	-3	7.99e-06
372	1	36	152256	152291	P	377104	377139	-3	7.99e-06
373	1	36	152256	152291	D	764405	764440	-3	7.99e-06
374	1	36	152328	152363	P	367653	367688	-2	2.35e-07
375	1	36	156145	156180	P	226509	226544	-1	4.48e-09
376	1	36	175136	175171	D	592228	592263	-3	7.99e-06
377	1	36	202783	202818	P	254462	254497	0	4.15e-11
378	1	36	202783	202818	D	767793	767828	0	4.15e-11
379	1	36	212714	212749	D	356235	356270	-2	2.35e-07
380	1	36	270835	270870	P	389087	389122	-3	7.99e-06
381	1	36	271067	271102	P	674061	674096	-1	4.48e-09
382	1	36	277532	277567	D	674634	674669	-2	2.35e-07
383	1	36	278572	278607	D	539664	539699	-1	4.48e-09
384	1	36	287017	287052	P	539664	539699	-2	2.35e-07
385	1	36	310713	310748	P	526954	526989	-2	2.35e-07
386	1	36	321415	321450	D	579737	579772	0	4.15e-11
387	1	36	322841	322876	P	610517	610552	-2	2.35e-07
388	1	36	328657	328692	D	579407	579442	-2	2.35e-07
389	1	36	348224	348259	D	533266	533301	-3	7.99e-06
390	1	36	354202	354237	P	425403	425438	-2	2.35e-07
391	1	36	358069	358104	P	604269	604304	-3	7.99e-06
392	1	36	367673	367708	P	764450	764485	-3	7.99e-06
393	1	36	377181	377216	P	399207	399242	-3	7.99e-06
394	1	36	377289	377324	P	764432	764467	-2	2.35e-07
395	1	36	390402	390437	P	533305	533340	-2	2.35e-07
396	1	36	399207	399242	D	764328	764363	-3	7.99e-06
397	1	36	409753	409788	D	822938	822973	-1	4.48e-09
398	1	36	415147	415182	P	543992	544027	-2	2.35e-07
399	1	36	434618	434653	P	455107	455142	-3	7.99e-06
400	1	36	442801	442836	P	830569	830604	-3	7.99e-06
401	1	36	488868	488903	P	540703	540738	-3	7.99e-06
402	1	36	499202	499237	D	505682	505717	-3	7.99e-06
403	1	36	508467	508502	D	543992	544027	-2	2.35e-07
404	1	36	516465	516500	P	533305	533340	-2	2.35e-07
405	1	36	560508	560543	D	806271	806306	-2	2.35e-07
406	1	36	623726	623761	D	798290	798325	0	4.15e-11
407	1	36	741655	741690	D	742530	742565	0	4.15e-11
408	1	36	756221	756256	D	830566	830601	-3	7.99e-06
409	1	36	820944	820979	P	822938	822973	0	4.15e-11
410	1	36	822607	822642	D	823341	823376	-3	7.99e-06
411	1	35	7377	7411	D	615540	615574	0	1.66e-10
412	1	35	19054	19088	P	783520	783554	-2	8.88e-07
413	1	35	22968	23002	D	653833	653867	-3	2.93e-05
414	1	35	22987	23021	D	72240	72274	0	1.66e-10
415	1	35	46708	46742	P	649772	649806	-2	8.88e-07
416	1	35	48016	48050	D	468873	468907	0	1.66e-10
417	1	35	99163	99197	P	789955	789989	-3	2.93e-05
418	1	35	103279	103313	P	260183	260217	0	1.66e-10
419	1	35	110006	110040	P	173176	173210	-2	8.88e-07
420	1	35	110006	110040	D	764433	764467	-2	8.88e-07
421	1	35	112963	112997	D	195469	195503	-1	1.74e-08
422	1	35	113830	113864	D	307846	307880	-3	2.93e-05
423	1	35	120115	120149	D	560158	560192	-2	8.88e-07
424	1	35	132718	132752	D	132802	132836	-1	1.74e-08
425	1	35	168066	168100	P	443394	443428	-1	1.74e-08
426	1	35	168066	168100	D	755632	755666	-1	1.74e-08
427	1	35	173030	173064	D	537357	537391	-3	2.93e-05
428	1	35	174995	175029	D	468932	468966	-2	8.88e-07
429	1	35	179911	179945	D	793681	793715	-1	1.74e-08
430	1	35	187524	187558	D	648018	648052	0	1.66e-10
431	1	35	198254	198288	P	501478	501512	-3	2.93e-05
432	1	35	218357	218391	D	218383	218417	-1	1.74e-08
433	1	35	233512	233546	P	782243	782277	-1	1.74e-08
434	1	35	257359	257393	D	725228	725262	-3	2.93e-05
435	1	35	280345	280379	D	616168	616202	-3	2.93e-05
436	1	35	309277	309311	D	350521	350555	-2	8.88e-07
437	1	35	309349	309383	D	611718	611752	-3	2.93e-05
438	1	35	321160	321194	P	712877	712911	-1	1.74e-08
439	1	35	351962	351996	P	558634	558668	0	1.66e-10
440	1	35	364952	364986	P	406553	406587	-2	8.88e-07
441	1	35	377289	377323	P	539590	539624	-2	8.88e-07
442	1	35	388456	388490	D	637030	637064	-2	8.88e-07
443	1	35	390662	390696	P	688071	688105	-3	2.93e-05
444	1	35	409612	409646	P	506148	506182	-2	8.88e-07
445	1	35	409753	409787	D	720649	720683	-2	8.88e-07
446	1	35	437464	437498	D	813430	813464	0	1.66e-10
447	1	35	437464	437498	D	813448	813482	-1	1.74e-08
448	1	35	497675	497709	D	502840	502874	-1	1.74e-08
449	1	35	502841	502875	D	681377	681411	-1	1.74e-08
450	1	35	539590	539624	D	764221	764255	-2	8.88e-07
451	1	35	543750	543784	P	773738	773772	-3	2.93e-05
452	1	35	555395	555429	D	650002	650036	-3	2.93e-05
453	1	35	681121	681155	D	806686	806720	-2	8.88e-07
454	1	35	696997	697031	D	697162	697196	-3	2.93e-05
455	1	35	720649	720683	P	820945	820979	-1	1.74e-08
456	1	35	742055	742089	P	813221	813255	-2	8.88e-07
457	1	34	7149	7182	P	198897	198930	-2	3.35e-06
458	1	34	7381	7414	D	116977	117010	-3	0.000107
459	1	34	7496	7529	P	447207	447240	-3	0.000107
460	1	34	15713	15746	P	39502	39535	-2	3.35e-06
461	1	34	24369	24402	D	193278	193311	-3	0.000107
462	1	34	34494	34527	P	399199	399232	-2	3.35e-06
463	1	34	48256	48289	P	52011	52044	-3	0.000107
464	1	34	49590	49623	D	539263	539296	-3	0.000107
465	1	34	52011	52044	D	327105	327138	-3	0.000107
466	1	34	71882	71915	D	71948	71981	-2	3.35e-06
467	1	34	74202	74235	P	537379	537412	-3	0.000107
468	1	34	85638	85671	D	543754	543787	-3	0.000107
469	1	34	107051	107084	D	555809	555842	-3	0.000107
470	1	34	122723	122756	P	457141	457174	-3	0.000107
471	1	34	124759	124792	P	307853	307886	-3	0.000107
472	1	34	124764	124797	D	320234	320267	-2	3.35e-06
473	1	34	129639	129672	D	486480	486513	-1	6.77e-08
474	1	34	149990	150023	P	543656	543689	-2	3.35e-06
475	1	34	149997	150030	D	321084	321117	-3	0.000107
476	1	34	158835	158868	P	309303	309336	-3	0.000107
477	1	34	158835	158868	P	339996	340029	-3	0.000107
478	1	34	172080	172113	P	603107	603140	0	6.63e-10
479	1	34	172126	172159	P	615988	616021	0	6.63e-10
480	1	34	193071	193104	P	480567	480600	-3	0.000107
481	1	34	193395	193428	D	650314	650347	-3	0.000107
482	1	34	193649	193682	P	327957	327990	0	6.63e-10
483	1	34	194733	194766	P	623034	623067	-3	0.000107
484	1	34	218358	218391	D	324171	324204	-1	6.77e-08
485	1	34	260209	260242	D	376900	376933	-2	3.35e-06
486	1	34	278594	278627	D	497677	497710	-1	6.77e-08
487	1	34	279344	279377	D	347643	347676	-3	0.000107
488	1	34	279721	279754	D	490612	490645	-3	0.000107
489	1	34	286824	286857	D	340086	340119	-3	0.000107
490	1	34	310806	310839	D	607888	607921	-3	0.000107
491	1	34	313127	313160	D	416454	416487	0	6.63e-10
492	1	34	319533	319566	D	589340	589373	-3	0.000107
493	1	34	340081	340114	D	367672	367705	-3	0.000107
494	1	34	340086	340119	D	377063	377096	-3	0.000107
495	1	34	347643	347676	P	377074	377107	-3	0.000107
496	1	34	367672	367705	P	455130	455163	-3	0.000107
497	1	34	374909	374942	P	526727	526760	0	6.63e-10
498	1	34	393591	393624	D	717759	717792	0	6.63e-10
499	1	34	436933	436966	D	526693	526726	-3	0.000107
500	1	34	455115	455148	P	546498	546531	-3	0.000107
501	1	34	537569	537602	D	700235	700268	-3	0.000107
502	1	34	543992	544025	D	569493	569526	-2	3.35e-06
503	1	34	576840	576873	D	724971	725004	-3	0.000107
504	1	34	591818	591851	P	618364	618397	-2	3.35e-06
505	1	34	610187	610220	D	610244	610277	0	6.63e-10
506	1	34	649773	649806	D	664054	664087	-2	3.35e-06
507	1	34	664046	664079	D	806679	806712	-3	0.000107
508	1	34	783522	783555	D	814025	814058	-2	3.35e-06
509	1	33	7381	7413	P	180499	180531	-3	0.000391
510	1	33	16140	16172	P	231731	231763	-2	1.26e-05
511	1	33	30418	30450	P	526162	526194	-2	1.26e-05
512	1	33	39654	39686	P	120551	120583	-2	1.26e-05
513	1	33	48515	48547	D	596009	596041	0	2.65e-09
514	1	33	49676	49708	P	738797	738829	-1	2.63e-07
515	1	33	71777	71809	P	187614	187646	-3	0.000391
516	1	33	71996	72028	P	678420	678452	-3	0.000391
517	1	33	74578	74610	D	611292	611324	-3	0.000391
518	1	33	75664	75696	D	129469	129501	-1	2.63e-07
519	1	33	76890	76922	D	618300	618332	-1	2.63e-07
520	1	33	81794	81826	P	369590	369622	0	2.65e-09
521	1	33	85408	85440	D	829028	829060	-1	2.63e-07
522	1	33	85514	85546	P	164718	164750	-3	0.000391
523	1	33	91833	91865	P	743842	743874	-1	2.63e-07
524	1	33	92017	92049	P	470865	470897	-2	1.26e-05
525	1	33	92609	92641	D	92634	92666	-3	0.000391
526	1	33	106261	106293	D	109952	109984	-3	0.000391
527	1	33	110011	110043	D	347644	347676	-3	0.000391
528	1	33	114574	114606	P	819576	819608	0	2.65e-09
529	1	33	124567	124599	P	592212	592244	-3	0.000391
530	1	33	124766	124798	P	460189	460221	-3	0.000391
531	1	33	125731	125763	D	591825	591857	-2	1.26e-05
532	1	33	143602	143634	P	555822	555854	-3	0.000391
533	1	33	144749	144781	P	327957	327989	0	2.65e-09
534	1	33	152406	152438	D	279732	279764	-3	0.000391
535	1	33	161362	161394	P	377363	377395	-2	1.26e-05
536	1	33	161362	161394	D	764149	764181	-2	1.26e-05
537	1	33	162488	162520	P	663034	663066	-2	1.26e-05
538	1	33	171314	171346	D	786646	786678	-3	0.000391
539	1	33	172854	172886	D	349089	349121	-3	0.000391
540	1	33	173128	173160	D	687860	687892	-3	0.000391
541	1	33	179385	179417	P	489051	489083	-3	0.000391
542	1	33	194733	194765	P	231735	231767	-3	0.000391
543	1	33	199900	199932	D	642386	642418	-1	2.63e-07
544	1	33	213270	213302	P	753087	753119	-3	0.000391
545	1	33	218049	218081	D	681117	681149	-1	2.63e-07
546	1	33	226990	227022	D	376908	376940	-2	1.26e-05
547	1	33	242403	242435	P	619285	619317	-2	1.26e-05
548	1	33	278594	278626	D	502842	502874	0	2.65e-09
549	1	33	278594	278626	D	681378	681410	-1	2.63e-07
550	1	33	278594	278626	D	793008	793040	-1	2.63e-07
551	1	33	295342	295374	P	555231	555263	-3	0.000391
552	1	33	298801	298833	P	818750	818782	0	2.65e-09
553	1	33	307849	307881	P	619533	619565	-3	0.000391
554	1	33	320235	320267	P	543650	543682	-3	0.000391
555	1	33	347644	347676	P	377286	377318	-3	0.000391
556	1	33	347644	347676	D	764226	764258	-3	0.000391
557	1	33	348771	348803	D	576043	576075	-2	1.26e-05
558	1	33	353775	353807	D	576922	576954	-2	1.26e-05
559	1	33	358067	358099	D	773775	773807	-3	0.000391
560	1	33	367673	367705	D	377059	377091	-3	0.000391
561	1	33	375570	375602	P	808198	808230	-3	0.000391
562	1	33	377423	377455	P	539615	539647	-3	0.000391
563	1	33	385684	385716	P	495973	496005	-3	0.000391
564	1	33	414940	414972	P	690845	690877	-3	0.000391
565	1	33	415149	415181	D	724530	724562	-3	0.000391
566	1	33	443899	443931	D	654342	654374	-3	0.000391
567	1	33	455116	455148	P	549888	549920	-3	0.000391
568	1	33	477721	477753	D	614614	614646	-3	0.000391
569	1	33	497559	497591	P	656163	656195	0	2.65e-09
570	1	33	497677	497709	D	793008	793040	0	2.65e-09
571	1	33	502842	502874	D	793008	793040	-1	2.63e-07
572	1	33	508468	508500	P	724530	724562	-3	0.000391
573	1	33	537576	537608	P	687780	687812	-3	0.000391
574	1	33	537910	537942	D	555401	555433	-3	0.000391
575	1	33	539615	539647	D	764089	764121	-3	0.000391
576	1	33	543993	544025	P	724530	724562	-3	0.000391
577	1	33	549847	549879	P	764509	764541	-1	2.63e-07
578	1	33	555921	555953	D	686275	686307	-3	0.000391
579	1	33	569494	569526	P	724530	724562	-1	2.63e-07
580	1	33	618704	618736	P	618888	618920	-3	0.000391
581	1	33	618888	618920	D	706316	706348	-3	0.000391
582	1	33	625556	625588	P	680636	680668	0	2.65e-09
583	1	33	654342	654374	P	755129	755161	-3	0.000391
584	1	33	675181	675213	D	708435	708467	0	2.65e-09
585	1	33	681378	681410	D	793008	793040	0	2.65e-09
586	1	33	690615	690647	D	724980	725012	-3	0.000391
587	1	33	697678	697710	D	792217	792249	-2	1.26e-05
588	1	33	706793	706825	D	731476	731508	-2	1.26e-05
589	1	33	741970	742002	P	813308	813340	-3	0.000391
590	1	33	823988	824020	D	827929	827961	0	2.65e-09
591	1	32	7495	7526	P	681122	681153	-3	0.00142
592	1	32	7496	7527	D	521131	521162	-3	0.00142
593	1	32	7585	7616	D	48314	48345	0	1.06e-08
594	1	32	14092	14123	D	687318	687349	-3	0.00142
595	1	32	14093	14124	D	202805	202836	-3	0.00142
596	1	32	17911	17942	P	583787	583818	-3	0.00142
597	1	32	17967	17998	P	331392	331423	-2	4.74e-05
598	1	32	19054	19085	P	814026	814057	-1	1.02e-06
599	1	32	19412	19443	P	540219	540250	-3	0.00142
600	1	32	19473	19504	P	540147	540178	-3	0.00142
601	1	32	32942	32973	D	570333	570364	-3	0.00142
602	1	32	35554	35585	P	428800	428831	-2	4.74e-05
603	1	32	39398	39429	P	782281	782312	-3	0.00142
604	1	32	41539	41570	P	641192	641223	-3	0.00142
605	1	32	44863	44894	P	113835	113866	-3	0.00142
606	1	32	48261	48292	D	457141	457172	-2	4.74e-05
607	1	32	50378	50409	D	623723	623754	-2	4.74e-05
608	1	32	50378	50409	D	798287	798318	-1	1.02e-06
609	1	32	52006	52037	D	521128	521159	-3	0.00142
610	1	32	52014	52045	D	152224	152255	-3	0.00142
611	1	32	70135	70166	P	733246	733277	-2	4.74e-05
612	1	32	73191	73222	D	296140	296171	-3	0.00142
613	1	32	75783	75814	D	618258	618289	-3	0.00142
614	1	32	81794	81825	D	83067	83098	0	1.06e-08
615	1	32	82425	82456	P	623484	623515	-3	0.00142
616	1	32	82662	82693	D	193108	193139	-1	1.02e-06
617	1	32	85413	85444	P	434614	434645	-2	4.74e-05
618	1	32	85632	85663	P	377289	377320	-3	0.00142
619	1	32	85632	85663	D	764224	764255	-3	0.00142
620	1	32	104429	104460	P	232679	232710	0	1.06e-08
621	1	32	104502	104533	D	229991	230022	-3	0.00142
622	1	32	105856	105887	P	441615	441646	-2	4.74e-05
623	1	32	105856	105887	D	757414	757445	-2	4.74e-05
624	1	32	106345	106376	P	149920	149951	-3	0.00142
625	1	32	110006	110037	D	543745	543776	-3	0.00142
626	1	32	113832	113863	D	202800	202831	-3	0.00142
627	1	32	113836	113867	D	579413	579444	-1	1.02e-06
628	1	32	113864	113895	D	278578	278609	-2	4.74e-05
629	1	32	113864	113895	P	287015	287046	-3	0.00142
630	1	32	115310	115341	D	156027	156058	-3	0.00142
631	1	32	115801	115832	P	177759	177790	0	1.06e-08
632	1	32	115801	115832	D	482464	482495	0	1.06e-08
633	1	32	115863	115894	D	706308	706339	-2	4.74e-05
634	1	32	117164	117195	P	591828	591859	-2	4.74e-05
635	1	32	122725	122756	D	152218	152249	-2	4.74e-05
636	1	32	124442	124473	P	592274	592305	-1	1.02e-06
637	1	32	124550	124581	D	592104	592135	-3	0.00142
638	1	32	124765	124796	P	785419	785450	-1	1.02e-06
639	1	32	144712	144743	D	490563	490594	-3	0.00142
640	1	32	149793	149824	D	309305	309336	-3	0.00142
641	1	32	149793	149824	D	339998	340029	-3	0.00142
642	1	32	149816	149847	P	773805	773836	-3	0.00142
643	1	32	149962	149993	D	173385	173416	-3	0.00142
644	1	32	152223	152254	P	681117	681148	-3	0.00142
645	1	32	152379	152410	P	367669	367700	-3	0.00142
646	1	32	160192	160223	P	807850	807881	-2	4.74e-05
647	1	32	161361	161392	D	302712	302743	-1	1.02e-06
648	1	32	172076	172107	D	353662	353693	-3	0.00142
649	1	32	173134	173165	P	622464	622495	-3	0.00142
650	1	32	175003	175034	D	468940	468971	-3	0.00142
651	1	32	182970	183001	P	375605	375636	0	1.06e-08
652	1	32	186134	186165	P	233148	233179	-2	4.74e-05
653	1	32	198052	198083	P	690834	690865	-3	0.00142
654	1	32	200002	200033	P	712734	712765	-3	0.00142
655	1	32	203871	203902	D	423745	423776	-3	0.00142
656	1	32	229815	229846	P	604274	604305	-3	0.00142
657	1	32	232475	232506	P	554859	554890	-2	4.74e-05
658	1	32	237211	237242	P	821663	821694	-3	0.00142
659	1	32	254447	254478	D	357440	357471	-3	0.00142
660	1	32	256092	256123	D	689318	689349	-3	0.00142
661	1	32	270844	270875	P	389082	389113	-3	0.00142
662	1	32	271323	271354	P	706308	706339	-3	0.00142
663	1	32	287180	287211	D	461766	461797	-3	0.00142
664	1	32	295343	295374	D	687958	687989	-3	0.00142
665	1	32	301505	301536	P	301505	301536	0	1.06e-08
666	1	32	302812	302843	D	543744	543775	-3	0.00142
667	1	32	307850	307881	D	687316	687347	-2	4.74e-05
668	1	32	307853	307884	D	524466	524497	-3	0.00142
669	1	32	313890	313921	P	330599	330630	-3	0.00142
670	1	32	327102	327133	P	457141	457172	-2	4.74e-05
671	1	32	340259	340290	P	775850	775881	-3	0.00142
672	1	32	347644	347675	D	543750	543781	-1	1.02e-06
673	1	32	351042	351073	D	809012	809043	-3	0.00142
674	1	32	351284	351315	P	489390	489421	-2	4.74e-05
675	1	32	354214	354245	P	425395	425426	-3	0.00142
676	1	32	357950	357981	P	679630	679661	-3	0.00142
677	1	32	364370	364401	P	623029	623060	0	1.06e-08
678	1	32	380899	380930	D	437023	437054	-3	0.00142
679	1	32	382347	382378	P	813424	813455	-3	0.00142
680	1	32	382347	382378	P	813442	813473	-2	4.74e-05
681	1	32	404881	404912	D	725896	725927	-2	4.74e-05
682	1	32	406149	406180	D	649772	649803	-3	0.00142
683	1	32	429121	429152	P	618061	618092	-1	1.02e-06
684	1	32	436956	436987	P	526672	526703	-3	0.00142
685	1	32	437023	437054	D	438415	438446	-3	0.00142
686	1	32	437023	437054	P	760614	760645	-3	0.00142
687	1	32	437467	437498	D	813415	813446	-1	1.02e-06
688	1	32	437612	437643	P	662240	662271	-3	0.00142
689	1	32	471297	471328	P	737899	737930	-2	4.74e-05
690	1	32	497640	497671	P	656090	656121	-1	1.02e-06
691	1	32	515047	515078	D	573888	573919	-3	0.00142
692	1	32	517538	517569	P	543387	543418	-3	0.00142
693	1	32	521130	521161	D	785418	785449	-3	0.00142
694	1	32	521136	521167	P	664048	664079	-3	0.00142
695	1	32	540288	540319	P	764994	765025	-3	0.00142
696	1	32	543860	543891	P	692960	692991	-2	4.74e-05
697	1	32	559026	559057	P	795933	795964	-3	0.00142
698	1	32	560512	560543	P	579415	579446	-3	0.00142
699	1	32	579412	579443	D	687317	687348	-1	1.02e-06
700	1	32	579415	579446	P	806275	806306	-2	4.74e-05
701	1	32	591828	591859	P	592225	592256	-2	4.74e-05
702	1	32	592056	592087	D	622269	622300	-1	1.02e-06
703	1	32	615439	615470	P	706308	706339	-3	0.00142
704	1	32	618880	618911	D	706308	706339	-3	0.00142
705	1	32	638500	638531	P	638500	638531	-2	4.74e-05
706	1	32	648138	648169	P	820681	820712	-3	0.00142
707	1	32	658664	658695	P	660221	660252	-3	0.00142
708	1	32	687866	687897	D	806686	806717	-3	0.00142
709	1	32	705412	705443	P	783355	783386	-3	0.00142
710	1	32	803547	803578	D	828527	828558	-3	0.00142
711	1	32	809005	809036	D	812136	812167	-3	0.00142
712	1	31	1466	1496	D	172027	172057	-3	0.00515
713	1	31	4903	4933	P	67649	67679	-2	0.000178
714	1	31	7500	7530	D	524466	524496	-3	0.00515
715	1	31	10650	10680	P	376035	376065	-3	0.00515
716	1	31	13024	13054	P	808999	809029	-1	3.95e-06
717	1	31	16140	16170	P	144920	144950	-1	3.95e-06
718	1	31	16144	16174	P	202848	202878	-3	0.00515
719	1	31	19471	19501	D	765133	765163	-3	0.00515
720	1	31	19936	19966	D	172497	172527	-3	0.00515
721	1	31	24604	24634	D	108302	108332	-3	0.00515
722	1	31	26638	26668	D	306069	306099	-2	0.000178
723	1	31	30397	30427	P	537470	537500	-3	0.00515
724	1	31	34260	34290	D	214189	214219	-3	0.00515
725	1	31	37308	37338	P	659247	659277	-2	0.000178
726	1	31	39627	39657	P	174112	174142	-1	3.95e-06
727	1	31	40896	40926	D	53463	53493	0	4.25e-08
728	1	31	44861	44891	P	202806	202836	-3	0.00515
729	1	31	44866	44896	P	687315	687345	-3	0.00515
730	1	31	46593	46623	D	121558	121588	-3	0.00515
731	1	31	46712	46742	P	806280	806310	-2	0.000178
732	1	31	46716	46746	P	310817	310847	-3	0.00515
733	1	31	46716	46746	D	686842	686872	-1	3.95e-06
734	1	31	47446	47476	D	714922	714952	-3	0.00515
735	1	31	48061	48091	D	124514	124544	0	4.25e-08
736	1	31	48257	48287	P	122730	122760	-1	3.95e-06
737	1	31	48259	48289	P	521133	521163	-3	0.00515
738	1	31	54261	54291	D	476955	476985	-3	0.00515
739	1	31	55558	55588	P	131059	131089	-3	0.00515
740	1	31	56708	56738	P	58466	58496	0	4.25e-08
741	1	31	56708	56738	P	618366	618396	-2	0.000178
742	1	31	57068	57098	D	414809	414839	-2	0.000178
743	1	31	57351	57381	D	539523	539553	-3	0.00515
744	1	31	71764	71794	D	194735	194765	-2	0.000178
745	1	31	71764	71794	P	623035	623065	-2	0.000178
746	1	31	71883	71913	P	678420	678450	-1	3.95e-06
747	1	31	71884	71914	D	71999	72029	-3	0.00515
748	1	31	71949	71979	P	678420	678450	-3	0.00515
749	1	31	71999	72029	D	404882	404912	-3	0.00515
750	1	31	71999	72029	D	725897	725927	-1	3.95e-06
751	1	31	74830	74860	D	687720	687750	-2	0.000178
752	1	31	75268	75298	P	105662	105692	-2	0.000178
753	1	31	80224	80254	P	775849	775879	-3	0.00515
754	1	31	82948	82978	P	616659	616689	-2	0.000178
755	1	31	85370	85400	P	681119	681149	-3	0.00515
756	1	31	85372	85402	P	124761	124791	-3	0.00515
757	1	31	85372	85402	P	149993	150023	-3	0.00515
758	1	31	85413	85443	D	455115	455145	-2	0.000178
759	1	31	85427	85457	D	347658	347688	0	4.25e-08
760	1	31	85603	85633	P	173134	173164	-3	0.00515
761	1	31	86715	86745	D	86733	86763	-3	0.00515
762	1	31	93718	93748	D	663224	663254	-2	0.000178
763	1	31	106316	106346	D	409180	409210	-3	0.00515
764	1	31	107032	107062	P	822607	822637	-1	3.95e-06
765	1	31	109746	109776	P	196679	196709	-2	0.000178
766	1	31	113269	113299	P	354357	354387	-3	0.00515
767	1	31	113834	113864	P	310821	310851	-1	3.95e-06
768	1	31	113834	113864	D	686838	686868	-3	0.00515
769	1	31	113835	113865	D	524464	524494	-2	0.000178
770	1	31	113836	113866	D	687318	687348	-2	0.000178
771	1	31	113837	113867	D	328664	328694	-2	0.000178
772	1	31	115695	115725	D	615568	615598	-1	3.95e-06
773	1	31	116906	116936	P	675503	675533	-3	0.00515
774	1	31	116973	117003	D	615540	615570	-3	0.00515
775	1	31	121238	121268	D	507384	507414	-3	0.00515
776	1	31	122730	122760	D	327107	327137	-1	3.95e-06
777	1	31	123160	123190	P	297605	297635	-2	0.000178
778	1	31	124514	124544	D	592131	592161	0	4.25e-08
779	1	31	124589	124619	P	321129	321159	-1	3.95e-06
780	1	31	124620	124650	P	592077	592107	-2	0.000178
781	1	31	124620	124650	P	707478	707508	-2	0.000178
782	1	31	124763	124793	D	310819	310849	-3	0.00515
783	1	31	124765	124795	D	149997	150027	-1	3.95e-06
784	1	31	126510	126540	D	658659	658689	-3	0.00515
785	1	31	131320	131350	D	722704	722734	-3	0.00515
786	1	31	136275	136305	P	705158	705188	0	4.25e-08
787	1	31	136275	136305	P	726399	726429	-2	0.000178
788	1	31	137241	137271	P	366167	366197	-3	0.00515
789	1	31	141045	141075	D	382422	382452	-2	0.000178
790	1	31	141378	141408	D	380176	380206	-3	0.00515
791	1	31	141378	141408	P	761338	761368	-3	0.00515
792	1	31	142287	142317	D	636837	636867	0	4.25e-08
793	1	31	144748	144778	P	528114	528144	-3	0.00515
794	1	31	144782	144812	D	152190	152220	-3	0.00515
795	1	31	144919	144949	D	623032	623062	-3	0.00515
796	1	31	144920	144950	D	231733	231763	-2	0.000178
797	1	31	144922	144952	P	364365	364395	-1	3.95e-06
798	1	31	149795	149825	P	366726	366756	-2	0.000178
799	1	31	149815	149845	D	681112	681142	-3	0.00515
800	1	31	149820	149850	D	218049	218079	-3	0.00515
801	1	31	149923	149953	P	152300	152330	-3	0.00515
802	1	31	149923	149953	D	340095	340125	-3	0.00515
803	1	31	149997	150027	D	320235	320265	-2	0.000178
804	1	31	149997	150027	P	785420	785450	0	4.25e-08
805	1	31	152219	152249	D	631543	631573	-3	0.00515
806	1	31	152397	152427	P	549858	549888	0	4.25e-08
807	1	31	154088	154118	D	303044	303074	0	4.25e-08
808	1	31	156256	156286	D	397481	397511	-3	0.00515
809	1	31	161460	161490	P	340260	340290	-3	0.00515
810	1	31	161467	161497	D	789967	789997	-3	0.00515
811	1	31	172354	172384	D	650857	650887	-3	0.00515
812	1	31	172797	172827	D	570466	570496	-3	0.00515
813	1	31	173397	173427	P	764489	764519	-2	0.000178
814	1	31	174042	174072	D	658654	658684	-3	0.00515
815	1	31	174856	174886	P	706794	706824	-1	3.95e-06
816	1	31	174856	174886	P	731477	731507	-1	3.95e-06
817	1	31	175107	175137	D	527542	527572	-1	3.95e-06
818	1	31	175187	175217	D	327134	327164	0	4.25e-08
819	1	31	175294	175324	D	775316	775346	-3	0.00515
820	1	31	177748	177778	D	672817	672847	-3	0.00515
821	1	31	177760	177790	D	539664	539694	0	4.25e-08
822	1	31	180501	180531	P	615544	615574	-3	0.00515
823	1	31	193624	193654	D	543757	543787	-3	0.00515
824	1	31	196985	197015	D	691163	691193	0	4.25e-08
825	1	31	197983	198013	P	501246	501276	-3	0.00515
826	1	31	198406	198436	D	381783	381813	-3	0.00515
827	1	31	198406	198436	D	439299	439329	-3	0.00515
828	1	31	198406	198436	P	759731	759761	-3	0.00515
829	1	31	201687	201717	D	603202	603232	-3	0.00515
830	1	31	202803	202833	D	521133	521163	-2	0.000178
831	1	31	202804	202834	P	447207	447237	-2	0.000178
832	1	31	202805	202835	D	687319	687349	-3	0.00515
833	1	31	206559	206589	P	615568	615598	0	4.25e-08
834	1	31	208588	208618	D	327168	327198	-2	0.000178
835	1	31	208961	208991	D	668859	668889	-3	0.00515
836	1	31	211856	211886	D	542640	542670	-3	0.00515
837	1	31	217176	217206	P	814400	814430	0	4.25e-08
838	1	31	218045	218075	D	687858	687888	-3	0.00515
839	1	31	218049	218079	D	340135	340165	-3	0.00515
840	1	31	229816	229846	D	773777	773807	-2	0.000178
841	1	31	231729	231759	D	502852	502882	-3	0.00515
842	1	31	233045	233075	P	349163	349193	-3	0.00515
843	1	31	236963	236993	D	291668	291698	-3	0.00515
844	1	31	238736	238766	P	259091	259121	-3	0.00515
845	1	31	246234	246264	P	431517	431547	-3	0.00515
846	1	31	248230	248260	P	775336	775366	-3	0.00515
847	1	31	256754	256784	P	367177	367207	-3	0.00515
848	1	31	256811	256841	D	630179	630209	-3	0.00515
849	1	31	257145	257175	P	617715	617745	-3	0.00515
850	1	31	268489	268519	P	402207	402237	-1	3.95e-06
851	1	31	271321	271351	D	618711	618741	0	4.25e-08
852	1	31	274997	275027	P	642343	642373	-3	0.00515
853	1	31	278657	278687	P	743720	743750	-2	0.000178
854	1	31	282557	282587	D	619083	619113	-3	0.00515
855	1	31	286817	286847	D	377425	377455	-3	0.00515
856	1	31	286817	286847	P	764089	764119	-3	0.00515
857	1	31	286823	286853	P	455129	455159	-3	0.00515
858	1	31	286837	286867	P	543750	543780	-3	0.00515
859	1	31	286949	286979	D	377186	377216	-3	0.00515
860	1	31	286949	286979	P	764328	764358	-3	0.00515
861	1	31	296222	296252	D	676474	676504	-1	3.95e-06
862	1	31	297670	297700	D	639080	639110	-2	0.000178
863	1	31	307851	307881	P	320234	320264	-3	0.00515
864	1	31	307851	307881	P	321083	321113	-3	0.00515
865	1	31	307851	307881	D	579412	579442	-1	3.95e-06
866	1	31	307852	307882	P	406147	406177	-3	0.00515
867	1	31	307854	307884	P	687862	687892	-3	0.00515
868	1	31	307854	307884	P	806682	806712	-2	0.000178
869	1	31	310818	310848	P	328664	328694	0	4.25e-08
870	1	31	310818	310848	P	521135	521165	-3	0.00515
871	1	31	310819	310849	D	649770	649800	-1	3.95e-06
872	1	31	310820	310850	P	579412	579442	0	4.25e-08
873	1	31	310820	310850	P	687317	687347	-1	3.95e-06
874	1	31	310821	310851	P	686838	686868	-2	0.000178
875	1	31	310822	310852	P	524462	524492	-3	0.00515
876	1	31	313227	313257	D	313263	313293	-1	3.95e-06
877	1	31	320232	320262	P	785423	785453	-1	3.95e-06
878	1	31	321081	321111	P	785423	785453	-1	3.95e-06
879	1	31	321269	321299	D	783335	783365	-2	0.000178
880	1	31	321359	321389	P	424043	424073	-1	3.95e-06
881	1	31	323665	323695	D	618708	618738	-1	3.95e-06
882	1	31	327105	327135	D	521133	521163	-3	0.00515
883	1	31	328660	328690	D	524462	524492	-1	3.95e-06
884	1	31	328661	328691	P	687866	687896	-3	0.00515
885	1	31	328662	328692	D	687317	687347	-2	0.000178
886	1	31	328665	328695	P	681117	681147	-3	0.00515
887	1	31	328665	328695	P	806682	806712	-2	0.000178
888	1	31	340005	340035	P	366721	366751	-3	0.00515
889	1	31	342655	342685	D	701473	701503	-3	0.00515
890	1	31	347170	347200	P	610907	610937	-2	0.000178
891	1	31	347644	347674	P	504878	504908	-3	0.00515
892	1	31	358070	358100	P	809006	809036	-3	0.00515
893	1	31	359353	359383	P	678272	678302	-2	0.000178
894	1	31	360945	360975	D	423679	423709	-3	0.00515
895	1	31	360953	360983	D	375598	375628	-3	0.00515
896	1	31	363196	363226	D	646507	646537	-3	0.00515
897	1	31	364369	364399	P	502854	502884	-1	3.95e-06
898	1	31	393756	393786	D	820526	820556	-3	0.00515
899	1	31	398242	398272	P	555597	555627	0	4.25e-08
900	1	31	402481	402511	D	612767	612797	-1	3.95e-06
901	1	31	406149	406179	D	806280	806310	-3	0.00515
902	1	31	415225	415255	P	522384	522414	-3	0.00515
903	1	31	417224	417254	P	680596	680626	-1	3.95e-06
904	1	31	430363	430393	P	818836	818866	-2	0.000178
905	1	31	442710	442740	P	639741	639771	-3	0.00515
906	1	31	446666	446696	P	623311	623341	-3	0.00515
907	1	31	447210	447240	P	521131	521161	-1	3.95e-06
908	1	31	455080	455110	P	812614	812644	-3	0.00515
909	1	31	472493	472523	P	576788	576818	-2	0.000178
910	1	31	478239	478269	P	598325	598355	-3	0.00515
911	1	31	482070	482100	P	514896	514926	-3	0.00515
912	1	31	482464	482494	P	539664	539694	0	4.25e-08
913	1	31	486452	486482	P	486915	486945	0	4.25e-08
914	1	31	489403	489433	D	559933	559963	-3	0.00515
915	1	31	490630	490660	D	681503	681533	-3	0.00515
916	1	31	501009	501039	D	714806	714836	-3	0.00515
917	1	31	505676	505706	P	580866	580896	-3	0.00515
918	1	31	506961	506991	P	633603	633633	-2	0.000178
919	1	31	508747	508777	P	823614	823644	-3	0.00515
920	1	31	521131	521161	P	681122	681152	-3	0.00515
921	1	31	521136	521166	P	806276	806306	-3	0.00515
922	1	31	524466	524496	D	686841	686871	-3	0.00515
923	1	31	524467	524497	P	687862	687892	-3	0.00515
924	1	31	532348	532378	P	575690	575720	-3	0.00515
925	1	31	537566	537596	P	687792	687822	-3	0.00515
926	1	31	539234	539264	D	784192	784222	0	4.25e-08
927	1	31	543643	543673	P	649781	649811	-3	0.00515
928	1	31	549875	549905	P	668001	668031	-1	3.95e-06
929	1	31	559933	559963	D	589402	589432	-3	0.00515
930	1	31	560504	560534	D	682593	682623	-3	0.00515
931	1	31	560513	560543	D	649768	649798	-3	0.00515
932	1	31	560513	560543	D	664049	664079	-3	0.00515
933	1	31	560517	560547	P	686838	686868	-3	0.00515
934	1	31	574298	574328	D	681577	681607	-3	0.00515
935	1	31	579327	579357	D	736246	736276	-2	0.000178
936	1	31	579411	579441	P	681121	681151	-3	0.00515
937	1	31	579411	579441	P	687866	687896	-3	0.00515
938	1	31	579415	579445	P	664049	664079	-3	0.00515
939	1	31	592077	592107	P	592233	592263	-2	0.000178
940	1	31	592233	592263	P	707478	707508	-2	0.000178
941	1	31	592235	592265	D	706651	706681	-3	0.00515
942	1	31	619053	619083	D	674731	674761	-1	3.95e-06
943	1	31	619533	619563	D	649771	649801	-2	0.000178
944	1	31	621358	621388	D	672817	672847	-3	0.00515
945	1	31	622297	622327	D	706652	706682	-3	0.00515
946	1	31	639741	639771	D	756320	756350	-3	0.00515
947	1	31	706239	706269	P	715322	715352	-3	0.00515
948	1	31	722223	722253	D	805539	805569	-3	0.00515
949	1	31	743254	743284	P	783644	783674	-3	0.00515
950	1	31	743651	743681	P	792597	792627	-3	0.00515
951	1	31	785959	785989	D	797558	797588	-3	0.00515
952	1	30	1468	1497	D	464300	464329	-2	0.000665
953	1	30	7473	7502	D	104220	104249	-2	0.000665
954	1	30	7489	7518	P	321093	321122	-3	0.0186
955	1	30	7497	7526	D	307850	307879	-2	0.000665
956	1	30	7497	7526	P	310822	310851	-3	0.0186
957	1	30	7497	7526	D	328661	328690	-2	0.000665
958	1	30	7497	7526	D	579411	579440	-2	0.000665
959	1	30	7497	7526	D	686838	686867	-2	0.000665
960	1	30	7497	7526	D	687316	687345	-3	0.0186
961	1	30	7500	7529	D	14093	14122	-3	0.0186
962	1	30	7500	7529	P	44863	44892	-1	1.53e-05
963	1	30	7500	7529	D	113837	113866	-2	0.000665
964	1	30	7500	7529	D	122730	122759	-3	0.0186
965	1	30	7500	7529	D	202805	202834	-2	0.000665
966	1	30	10584	10613	P	630561	630590	-2	0.000665
967	1	30	10590	10619	D	790194	790223	-3	0.0186
968	1	30	13017	13046	D	703508	703537	-3	0.0186
969	1	30	13018	13047	P	371929	371958	-3	0.0186
970	1	30	13024	13053	D	152232	152261	-3	0.0186
971	1	30	14090	14119	D	113834	113863	-3	0.0186
972	1	30	14090	14119	P	310822	310851	-3	0.0186
973	1	30	14090	14119	P	619535	619564	-3	0.0186
974	1	30	14090	14119	D	686838	686867	-3	0.0186
975	1	30	14092	14121	D	521134	521163	-3	0.0186
976	1	30	14093	14122	P	48258	48287	-3	0.0186
977	1	30	14093	14122	D	327107	327136	-3	0.0186
978	1	30	16139	16168	D	194736	194765	-2	0.000665
979	1	30	16139	16168	D	364366	364395	-2	0.000665
980	1	30	16139	16168	P	623035	623064	-1	1.53e-05
981	1	30	16143	16172	D	71769	71798	0	1.7e-07
982	1	30	16143	16172	P	502854	502883	-3	0.0186
983	1	30	19512	19541	D	765179	765208	-3	0.0186
984	1	30	19927	19956	D	180910	180939	-3	0.0186
985	1	30	22783	22812	P	641725	641754	-3	0.0186
986	1	30	23842	23871	P	220215	220244	-2	0.000665
987	1	30	23842	23871	D	423792	423821	-2	0.000665
988	1	30	30430	30459	P	73606	73635	-3	0.0186
989	1	30	30613	30642	P	186397	186426	-3	0.0186
990	1	30	32799	32828	D	453213	453242	-2	0.000665
991	1	30	32866	32895	P	700316	700345	-2	0.000665
992	1	30	32910	32939	D	582023	582052	-1	1.53e-05
993	1	30	32915	32944	P	412357	412386	-2	0.000665
994	1	30	32945	32974	P	570768	570797	-1	1.53e-05
995	1	30	33546	33575	P	574303	574332	-3	0.0186
996	1	30	34733	34762	P	93715	93744	-3	0.0186
997	1	30	34733	34762	D	317771	317800	-1	1.53e-05
998	1	30	39624	39653	P	714343	714372	-3	0.0186
999	1	30	40022	40051	D	132938	132967	-3	0.0186
1000	1	30	41420	41449	P	48337	48366	-3	0.0186
1001	1	30	41444	41473	D	120118	120147	-2	0.000665
1002	1	30	41444	41473	D	560161	560190	-3	0.0186
1003	1	30	42710	42739	P	621230	621259	-1	1.53e-05
1004	1	30	42835	42864	P	44861	44890	-2	0.000665
1005	1	30	44862	44891	P	122731	122760	-3	0.0186
1006	1	30	44864	44893	D	218052	218081	-3	0.0186
1007	1	30	44865	44894	P	521133	521162	-3	0.0186
1008	1	30	44865	44894	D	681121	681150	-1	1.53e-05
1009	1	30	44865	44894	D	806686	806715	-2	0.000665
1010	1	30	44866	44895	D	619535	619564	-3	0.0186
1011	1	30	46518	46547	P	131063	131092	-3	0.0186
1012	1	30	46521	46550	D	55558	55587	-2	0.000665
1013	1	30	46622	46651	D	660370	660399	-1	1.53e-05
1014	1	30	46713	46742	D	113835	113864	-3	0.0186
1015	1	30	46713	46742	P	173134	173163	-3	0.0186
1016	1	30	46713	46742	D	328662	328691	-2	0.000665
1017	1	30	46713	46742	P	560517	560546	-3	0.0186
1018	1	30	46713	46742	D	579412	579441	-3	0.0186
1019	1	30	46713	46742	P	806686	806715	-3	0.0186
1020	1	30	46714	46743	P	406148	406177	-3	0.0186
1021	1	30	46714	46743	D	521134	521163	-3	0.0186
1022	1	30	46715	46744	P	681119	681148	-3	0.0186
1023	1	30	46716	46745	D	307854	307883	-2	0.000665
1024	1	30	46716	46745	D	524467	524496	-2	0.000665
1025	1	30	46716	46745	P	687863	687892	-2	0.000665
1026	1	30	46911	46940	P	674135	674164	0	1.7e-07
1027	1	30	47436	47465	P	126014	126043	-3	0.0186
1028	1	30	48234	48263	D	608284	608313	-2	0.000665
1029	1	30	48258	48287	P	436711	436740	-2	0.000665
1030	1	30	48258	48287	P	631547	631576	-1	1.53e-05
1031	1	30	49740	49769	P	62308	62337	-1	1.53e-05
1032	1	30	50852	50881	P	50856	50885	-3	0.0186
1033	1	30	52011	52040	P	457140	457169	-2	0.000665
1034	1	30	52012	52041	P	560516	560545	-3	0.0186
1035	1	30	52012	52041	D	824357	824386	-2	0.000665
1036	1	30	52013	52042	D	687319	687348	-3	0.0186
1037	1	30	52014	52043	D	122731	122760	-2	0.000665
1038	1	30	56721	56750	P	706639	706668	-2	0.000665
1039	1	30	57457	57486	D	792598	792627	-3	0.0186
1040	1	30	58464	58493	D	618364	618393	0	1.7e-07
1041	1	30	58552	58581	P	706614	706643	-2	0.000665
1042	1	30	62549	62578	P	320105	320134	0	1.7e-07
1043	1	30	64220	64249	D	402474	402503	-3	0.0186
1044	1	30	64223	64252	P	272821	272850	-3	0.0186
1045	1	30	67612	67641	P	92022	92051	-3	0.0186
1046	1	30	68570	68599	D	125913	125942	-3	0.0186
1047	1	30	69692	69721	D	343511	343540	-3	0.0186
1048	1	30	69696	69725	D	402481	402510	-2	0.000665
1049	1	30	69696	69725	D	612767	612796	-2	0.000665
1050	1	30	69998	70027	D	198261	198290	-3	0.0186
1051	1	30	70005	70034	D	727084	727113	-3	0.0186
1052	1	30	71739	71768	P	681491	681520	-3	0.0186
1053	1	30	71745	71774	D	149777	149806	-3	0.0186
1054	1	30	71765	71794	D	364366	364395	-2	0.000665
1055	1	30	71765	71794	P	502858	502887	-2	0.000665
1056	1	30	71767	71796	P	144920	144949	0	1.7e-07
1057	1	30	71770	71799	P	231730	231759	0	1.7e-07
1058	1	30	72005	72034	D	478241	478270	-3	0.0186
1059	1	30	73720	73749	D	279505	279534	-3	0.0186
1060	1	30	74425	74454	D	232464	232493	-3	0.0186
1061	1	30	76383	76412	D	617993	618022	-2	0.000665
1062	1	30	76540	76569	D	618574	618603	-2	0.000665
1063	1	30	80217	80246	D	828692	828721	-2	0.000665
1064	1	30	81588	81617	D	526932	526961	-3	0.0186
1065	1	30	81907	81936	P	612003	612032	-3	0.0186
1066	1	30	82627	82656	D	172496	172525	-3	0.0186
1067	1	30	82855	82884	D	571621	571650	-3	0.0186
1068	1	30	83034	83063	P	330405	330434	-3	0.0186
1069	1	30	84398	84427	P	773805	773834	-3	0.0186
1070	1	30	85368	85397	D	460192	460221	-1	1.53e-05
1071	1	30	85371	85400	D	543655	543684	-2	0.000665
1072	1	30	85551	85580	P	149895	149924	-2	0.000665
1073	1	30	85568	85597	D	279352	279381	-3	0.0186
1074	1	30	85571	85600	P	377067	377096	-2	0.000665
1075	1	30	85634	85663	D	110011	110040	-3	0.0186
1076	1	30	85634	85663	D	279345	279374	-3	0.0186
1077	1	30	85634	85663	P	286838	286867	-2	0.000665
1078	1	30	85634	85663	P	377077	377106	-3	0.0186
1079	1	30	85644	85673	D	152306	152335	-2	0.000665
1080	1	30	85644	85673	P	340090	340119	-2	0.000665
1081	1	30	85667	85696	P	309296	309325	-3	0.0186
1082	1	30	88294	88323	D	668441	668470	-2	0.000665
1083	1	30	89831	89860	D	149948	149977	-3	0.0186
1084	1	30	89831	89860	P	773774	773803	-3	0.0186
1085	1	30	89873	89902	P	543855	543884	-1	1.53e-05
1086	1	30	89955	89984	D	773670	773699	-3	0.0186
1087	1	30	92021	92050	P	652982	653011	-3	0.0186
1088	1	30	102944	102973	P	542642	542671	-3	0.0186
1089	1	30	103210	103239	P	260234	260263	-1	1.53e-05
1090	1	30	104131	104160	D	204800	204829	-3	0.0186
1091	1	30	104220	104249	P	320260	320289	-2	0.000665
1092	1	30	105764	105793	D	582363	582392	-1	1.53e-05
1093	1	30	106265	106294	D	158864	158893	-3	0.0186
1094	1	30	106313	106342	D	187625	187654	0	1.7e-07
1095	1	30	106315	106344	P	434583	434612	-2	0.000665
1096	1	30	106369	106398	P	789964	789993	-3	0.0186
1097	1	30	106486	106515	P	142422	142451	-3	0.0186
1098	1	30	107034	107063	P	823340	823369	-3	0.0186
1099	1	30	108423	108452	P	202226	202255	-3	0.0186
1100	1	30	108473	108502	P	649379	649408	-3	0.0186
1101	1	30	109699	109728	D	229698	229727	-1	1.53e-05
1102	1	30	109720	109749	P	516332	516361	-3	0.0186
1103	1	30	109858	109887	P	311925	311954	-3	0.0186
1104	1	30	112957	112986	P	462455	462484	-3	0.0186
1105	1	30	113597	113626	P	724942	724971	-3	0.0186
1106	1	30	113834	113863	D	521132	521161	-2	0.000665
1107	1	30	113835	113864	P	124765	124794	-3	0.0186
1108	1	30	113835	113864	P	619534	619563	-2	0.000665
1109	1	30	113835	113864	P	649772	649801	-2	0.000665
1110	1	30	113835	113864	P	681121	681150	-2	0.000665
1111	1	30	113835	113864	P	806280	806309	-2	0.000665
1112	1	30	113837	113866	P	447207	447236	-1	1.53e-05
1113	1	30	113837	113866	D	785423	785452	-3	0.0186
1114	1	30	113839	113868	D	120713	120742	-3	0.0186
1115	1	30	113864	113893	P	114591	114620	-3	0.0186
1116	1	30	113864	113893	P	115796	115825	-3	0.0186
1117	1	30	113864	113893	D	539670	539699	-3	0.0186
1118	1	30	113864	113893	D	621376	621405	-3	0.0186
1119	1	30	114608	114637	P	672818	672847	-2	0.000665
1120	1	30	115866	115895	P	618712	618741	-3	0.0186
1121	1	30	115871	115900	P	615433	615462	-2	0.000665
1122	1	30	116175	116204	D	819914	819943	-3	0.0186
1123	1	30	116987	117016	P	180492	180521	-2	0.000665
1124	1	30	117166	117195	P	125734	125763	0	1.7e-07
1125	1	30	117167	117196	D	592228	592257	-3	0.0186
1126	1	30	117830	117859	D	473645	473674	-3	0.0186
1127	1	30	118103	118132	P	719274	719303	-3	0.0186
1128	1	30	121537	121566	P	216687	216716	-3	0.0186
1129	1	30	122325	122354	D	327083	327112	-1	1.53e-05
1130	1	30	122727	122756	D	687316	687345	-3	0.0186
1131	1	30	122728	122757	D	436709	436738	-2	0.000665
1132	1	30	122728	122757	D	631545	631574	-2	0.000665
1133	1	30	123433	123462	D	558580	558609	-3	0.0186
1134	1	30	124584	124613	D	706350	706379	-1	1.53e-05
1135	1	30	124762	124791	P	543656	543685	-3	0.0186
1136	1	30	124762	124791	D	649769	649798	-3	0.0186
1137	1	30	124763	124792	D	321082	321111	-1	1.53e-05
1138	1	30	124763	124792	P	328664	328693	-3	0.0186
1139	1	30	124764	124793	P	579413	579442	-3	0.0186
1140	1	30	125728	125757	D	527542	527571	-3	0.0186
1141	1	30	126119	126148	D	798575	798604	0	1.7e-07
1142	1	30	126510	126539	D	174047	174076	-3	0.0186
1143	1	30	127022	127051	D	128553	128582	-1	1.53e-05
1144	1	30	127069	127098	P	136911	136940	-3	0.0186
1145	1	30	129323	129352	D	260415	260444	0	1.7e-07
1146	1	30	130595	130624	P	541546	541575	-1	1.53e-05
1147	1	30	132306	132335	P	660303	660332	-3	0.0186
1148	1	30	132726	132755	D	132810	132839	-3	0.0186
1149	1	30	134196	134225	P	740694	740723	-2	0.000665
1150	1	30	138333	138362	P	213180	213209	-3	0.0186
1151	1	30	138344	138373	D	820534	820563	-1	1.53e-05
1152	1	30	138708	138737	P	376609	376638	-3	0.0186
1153	1	30	140468	140497	D	529088	529117	-3	0.0186
1154	1	30	140470	140499	P	403820	403849	-3	0.0186
1155	1	30	141074	141103	D	382459	382488	-3	0.0186
1156	1	30	141585	141614	D	743237	743266	-3	0.0186
1157	1	30	142296	142325	D	313181	313210	-3	0.0186
1158	1	30	143459	143488	D	701350	701379	-3	0.0186
1159	1	30	144738	144767	D	231722	231751	-1	1.53e-05
1160	1	30	144760	144789	P	309310	309339	-3	0.0186
1161	1	30	144760	144789	P	340003	340032	-2	0.000665
1162	1	30	144909	144938	D	193639	193668	-2	0.000665
1163	1	30	144910	144939	P	434593	434622	-2	0.000665
1164	1	30	144915	144944	D	202847	202876	-1	1.53e-05
1165	1	30	144919	144948	D	502855	502884	-2	0.000665
1166	1	30	144922	144951	P	194736	194765	0	1.7e-07
1167	1	30	144946	144975	P	773693	773722	-3	0.0186
1168	1	30	146595	146624	P	682596	682625	-3	0.0186
1169	1	30	149793	149822	P	193666	193695	-3	0.0186
1170	1	30	149814	149843	D	340129	340158	-1	1.53e-05
1171	1	30	149824	149853	P	539640	539669	-1	1.53e-05
1172	1	30	149825	149854	P	367825	367854	-3	0.0186
1173	1	30	149839	149868	P	686814	686843	-3	0.0186
1174	1	30	149905	149934	D	305631	305660	-3	0.0186
1175	1	30	149905	149934	P	773774	773803	-3	0.0186
1176	1	30	149916	149945	P	193629	193658	-3	0.0186
1177	1	30	149920	149949	P	367759	367788	-3	0.0186
1178	1	30	149927	149956	D	339984	340013	-1	1.53e-05
1179	1	30	149998	150027	P	521132	521161	-3	0.0186
1180	1	30	151805	151834	P	233995	234024	-3	0.0186
1181	1	30	152210	152239	P	543945	543974	-2	0.000665
1182	1	30	152221	152250	D	686839	686868	-3	0.0186
1183	1	30	152224	152253	D	436712	436741	-1	1.53e-05
1184	1	30	152224	152253	P	457137	457166	-3	0.0186
1185	1	30	152224	152253	D	824359	824388	-3	0.0186
1186	1	30	152327	152356	P	286807	286836	-3	0.0186
1187	1	30	153033	153062	D	443455	443484	-1	1.53e-05
1188	1	30	153033	153062	P	755576	755605	-1	1.53e-05
1189	1	30	158831	158860	D	366723	366752	-2	0.000665
1190	1	30	161472	161501	D	213305	213334	-1	1.53e-05
1191	1	30	162601	162630	P	662930	662959	-1	1.53e-05
1192	1	30	163467	163496	P	478238	478267	-3	0.0186
1193	1	30	164817	164846	D	233865	233894	-3	0.0186
1194	1	30	168039	168068	P	443433	443462	-1	1.53e-05
1195	1	30	168039	168068	D	755598	755627	-1	1.53e-05
1196	1	30	173133	173162	P	773800	773829	-2	0.000665
1197	1	30	173176	173205	P	543750	543779	-3	0.0186
1198	1	30	174939	174968	D	468897	468926	-2	0.000665
1199	1	30	175023	175052	D	559928	559957	-3	0.0186
1200	1	30	175222	175251	D	208600	208629	-1	1.53e-05
1201	1	30	175290	175319	D	707557	707586	-3	0.0186
1202	1	30	179556	179585	P	614615	614644	-3	0.0186
1203	1	30	179918	179947	D	404718	404747	-3	0.0186
1204	1	30	179920	179949	P	407709	407738	-2	0.000665
1205	1	30	182674	182703	D	380882	380911	-3	0.0186
1206	1	30	182674	182703	D	438398	438427	-3	0.0186
1207	1	30	182674	182703	P	760633	760662	-3	0.0186
1208	1	30	182978	183007	P	360954	360983	-3	0.0186
1209	1	30	187627	187656	P	687879	687908	-3	0.0186
1210	1	30	187628	187657	D	409180	409209	-3	0.0186
1211	1	30	187643	187672	P	263016	263045	-3	0.0186
1212	1	30	190277	190306	D	325829	325858	-3	0.0186
1213	1	30	193628	193657	D	367762	367791	-3	0.0186
1214	1	30	193628	193657	P	504868	504897	-3	0.0186
1215	1	30	193628	193657	P	773732	773761	-3	0.0186
1216	1	30	193639	193668	D	202841	202870	-3	0.0186
1217	1	30	193650	193679	P	528114	528143	-3	0.0186
1218	1	30	193659	193688	P	340005	340034	-3	0.0186
1219	1	30	193664	193693	D	366727	366756	-3	0.0186
1220	1	30	194736	194765	P	502858	502887	-2	0.000665
1221	1	30	194737	194766	D	364367	364396	0	1.7e-07
1222	1	30	196530	196559	D	576569	576598	-3	0.0186
1223	1	30	198267	198296	D	727083	727112	-3	0.0186
1224	1	30	199246	199275	D	814020	814049	-3	0.0186
1225	1	30	199820	199849	P	619077	619106	-3	0.0186
1226	1	30	201676	201705	P	507389	507418	-1	1.53e-05
1227	1	30	202802	202831	P	681122	681151	-3	0.0186
1228	1	30	202802	202831	P	806281	806310	-3	0.0186
1229	1	30	202803	202832	D	524464	524493	-2	0.000665
1230	1	30	202804	202833	D	686840	686869	-3	0.0186
1231	1	30	202805	202834	D	579414	579443	-3	0.0186
1232	1	30	202851	202880	D	231732	231761	-2	0.000665
1233	1	30	203794	203823	D	297370	297399	-3	0.0186
1234	1	30	204726	204755	D	658149	658178	-3	0.0186
1235	1	30	211783	211812	D	504906	504935	-3	0.0186
1236	1	30	211788	211817	P	506883	506912	-2	0.000665
1237	1	30	212880	212909	P	790185	790214	-3	0.0186
1238	1	30	214092	214121	D	626721	626750	-3	0.0186
1239	1	30	218052	218081	D	806685	806714	-3	0.0186
1240	1	30	218053	218082	D	406149	406178	-2	0.000665
1241	1	30	218053	218082	D	619534	619563	-3	0.0186
1242	1	30	218053	218082	D	649772	649801	-3	0.0186
1243	1	30	218620	218649	P	549175	549204	-3	0.0186
1244	1	30	220214	220243	P	423793	423822	0	1.7e-07
1245	1	30	229816	229845	P	823614	823643	-2	0.000665
1246	1	30	229819	229848	D	239761	239790	-3	0.0186
1247	1	30	229820	229849	D	358073	358102	-2	0.000665
1248	1	30	230199	230228	D	554690	554719	-2	0.000665
1249	1	30	231735	231764	P	364366	364395	-2	0.000665
1250	1	30	232469	232498	D	232818	232847	-2	0.000665
1251	1	30	233885	233914	D	575710	575739	-3	0.0186
1252	1	30	233999	234028	D	543945	543974	-1	1.53e-05
1253	1	30	236902	236931	D	506619	506648	-3	0.0186
1254	1	30	236908	236937	D	725599	725628	-2	0.000665
1255	1	30	239762	239791	P	681580	681609	-3	0.0186
1256	1	30	239763	239792	P	823609	823638	-3	0.0186
1257	1	30	245539	245568	P	407712	407741	-1	1.53e-05
1258	1	30	245542	245571	D	793690	793719	-3	0.0186
1259	1	30	246234	246263	P	483504	483533	-3	0.0186
1260	1	30	251536	251565	D	772625	772654	-3	0.0186
1261	1	30	251556	251585	D	569878	569907	-3	0.0186
1262	1	30	251785	251814	P	570749	570778	-3	0.0186
1263	1	30	251817	251846	D	570186	570215	-3	0.0186
1264	1	30	256165	256194	D	520764	520793	-3	0.0186
1265	1	30	256219	256248	D	533356	533385	-3	0.0186
1266	1	30	258658	258687	D	823611	823640	-3	0.0186
1267	1	30	260385	260414	P	742792	742821	-1	1.53e-05
1268	1	30	262207	262236	P	733245	733274	-3	0.0186
1269	1	30	263016	263045	D	452752	452781	-2	0.000665
1270	1	30	263020	263049	D	582424	582453	-3	0.0186
1271	1	30	263021	263050	D	514900	514929	-3	0.0186
1272	1	30	263079	263108	D	609777	609806	-1	1.53e-05
1273	1	30	264430	264459	P	333791	333820	-3	0.0186
1274	1	30	266383	266412	P	697679	697708	-2	0.000665
1275	1	30	266383	266412	P	698946	698975	-3	0.0186
1276	1	30	267839	267868	P	515051	515080	-3	0.0186
1277	1	30	269865	269894	D	298177	298206	-3	0.0186
1278	1	30	271319	271348	D	323666	323695	-1	1.53e-05
1279	1	30	272824	272853	P	402474	402503	-3	0.0186
1280	1	30	273150	273179	P	659319	659348	-2	0.000665
1281	1	30	275811	275840	D	379291	379320	-2	0.000665
1282	1	30	275811	275840	P	762224	762253	-2	0.000665
1283	1	30	278561	278590	D	672818	672847	-3	0.0186
1284	1	30	279250	279279	P	377448	377477	-1	1.53e-05
1285	1	30	279250	279279	D	764067	764096	-1	1.53e-05
1286	1	30	280305	280334	D	616128	616157	-3	0.0186
1287	1	30	281960	281989	D	618127	618156	-3	0.0186
1288	1	30	286910	286939	D	377147	377176	-2	0.000665
1289	1	30	286910	286939	P	764368	764397	-2	0.000665
1290	1	30	287037	287066	D	482479	482508	-1	1.53e-05
1291	1	30	287964	287993	P	288419	288448	-3	0.0186
1292	1	30	295360	295389	D	453298	453327	-2	0.000665
1293	1	30	295413	295442	P	364372	364401	-3	0.0186
1294	1	30	298237	298266	D	477945	477974	-3	0.0186
1295	1	30	301735	301764	P	828699	828728	-3	0.0186
1296	1	30	301741	301770	P	404884	404913	-2	0.000665
1297	1	30	305618	305647	P	736008	736037	0	1.7e-07
1298	1	30	306917	306946	P	612770	612799	-3	0.0186
1299	1	30	306919	306948	P	402482	402511	-3	0.0186
1300	1	30	307850	307879	P	447210	447239	-2	0.000665
1301	1	30	307850	307879	D	521132	521161	-3	0.0186
1302	1	30	307851	307880	D	686839	686868	-1	1.53e-05
1303	1	30	307852	307881	P	560516	560545	-3	0.0186
1304	1	30	307852	307881	P	664052	664081	-3	0.0186
1305	1	30	307852	307881	P	806279	806308	-1	1.53e-05
1306	1	30	307853	307882	P	310819	310848	0	1.7e-07
1307	1	30	307853	307882	D	328664	328693	0	1.7e-07
1308	1	30	307854	307883	P	649769	649798	0	1.7e-07
1309	1	30	307860	307889	D	752878	752907	-2	0.000665
1310	1	30	309307	309336	P	366727	366756	-3	0.0186
1311	1	30	310459	310488	P	328751	328780	-3	0.0186
1312	1	30	310818	310847	D	406146	406175	-3	0.0186
1313	1	30	310818	310847	D	560514	560543	-3	0.0186
1314	1	30	310818	310847	D	664050	664079	-3	0.0186
1315	1	30	310818	310847	D	681118	681147	-3	0.0186
1316	1	30	310818	310847	D	806277	806306	-2	0.000665
1317	1	30	310820	310849	D	619533	619562	-1	1.53e-05
1318	1	30	310820	310849	D	806685	806714	-1	1.53e-05
1319	1	30	310821	310850	D	447209	447238	-2	0.000665
1320	1	30	310821	310850	D	646462	646491	-3	0.0186
1321	1	30	310821	310850	D	687866	687895	-3	0.0186
1322	1	30	312550	312579	D	722585	722614	0	1.7e-07
1323	1	30	314068	314097	P	494334	494363	-3	0.0186
1324	1	30	320233	320262	P	460195	460224	-3	0.0186
1325	1	30	320233	320262	P	579414	579443	-3	0.0186
1326	1	30	321082	321111	P	460195	460224	-3	0.0186
1327	1	30	321082	321111	P	579414	579443	-3	0.0186
1328	1	30	321083	321112	P	543654	543683	-2	0.000665
1329	1	30	321441	321470	D	695649	695678	-3	0.0186
1330	1	30	327105	327134	D	436709	436738	-2	0.000665
1331	1	30	327107	327136	D	631547	631576	-1	1.53e-05
1332	1	30	327959	327988	D	528113	528142	-3	0.0186
1333	1	30	328423	328452	D	603875	603904	-3	0.0186
1334	1	30	328661	328690	P	447210	447239	-1	1.53e-05
1335	1	30	328661	328690	D	521132	521161	-2	0.000665
1336	1	30	328662	328691	D	686839	686868	-2	0.000665
1337	1	30	328663	328692	P	560516	560545	-2	0.000665
1338	1	30	328663	328692	P	619533	619562	-2	0.000665
1339	1	30	328663	328692	D	622467	622496	-3	0.0186
1340	1	30	328663	328692	P	664052	664081	-2	0.000665
1341	1	30	328663	328692	P	806279	806308	-2	0.000665
1342	1	30	328664	328693	P	406147	406176	-3	0.0186
1343	1	30	328664	328693	P	649770	649799	-1	1.53e-05
1344	1	30	340054	340083	P	367808	367837	-1	1.53e-05
1345	1	30	340082	340111	D	377428	377457	-3	0.0186
1346	1	30	340082	340111	P	764087	764116	-3	0.0186
1347	1	30	340157	340186	P	686808	686837	-3	0.0186
1348	1	30	348508	348537	P	570762	570791	-3	0.0186
1349	1	30	349308	349337	D	788412	788441	-3	0.0186
1350	1	30	353664	353693	P	603113	603142	-2	0.000665
1351	1	30	360455	360484	P	459448	459477	-3	0.0186
1352	1	30	360901	360930	D	690867	690896	-3	0.0186
1353	1	30	366718	366747	P	809010	809039	-3	0.0186
1354	1	30	367670	367699	D	549929	549958	-3	0.0186
1355	1	30	367760	367789	D	543759	543788	-2	0.000665
1356	1	30	367792	367821	P	377330	377359	-3	0.0186
1357	1	30	367792	367821	D	764185	764214	-3	0.0186
1358	1	30	375949	375978	P	505957	505986	-3	0.0186
1359	1	30	375950	375979	D	523909	523938	-3	0.0186
1360	1	30	376419	376448	D	413114	413143	-3	0.0186
1361	1	30	377146	377175	P	399247	399276	-3	0.0186
1362	1	30	390692	390721	P	688042	688071	-3	0.0186
1363	1	30	391132	391161	D	830789	830818	-3	0.0186
1364	1	30	397524	397553	D	397538	397567	-3	0.0186
1365	1	30	399246	399275	D	764368	764397	-3	0.0186
1366	1	30	406147	406176	D	806684	806713	-3	0.0186
1367	1	30	406148	406177	P	686840	686869	-3	0.0186
1368	1	30	409536	409565	P	412558	412587	-3	0.0186
1369	1	30	412849	412878	P	470857	470886	-3	0.0186
1370	1	30	414731	414760	P	647928	647957	-1	1.53e-05
1371	1	30	425615	425644	P	607497	607526	-1	1.53e-05
1372	1	30	429903	429932	D	616595	616624	-3	0.0186
1373	1	30	431522	431551	P	609621	609650	-3	0.0186
1374	1	30	434616	434645	P	829033	829062	-3	0.0186
1375	1	30	436706	436735	P	560520	560549	-3	0.0186
1376	1	30	436709	436738	D	631545	631574	-3	0.0186
1377	1	30	436713	436742	D	824360	824389	-3	0.0186
1378	1	30	436987	437016	P	526647	526676	-3	0.0186
1379	1	30	444028	444057	P	754865	754894	-3	0.0186
1380	1	30	447206	447235	D	664050	664079	-2	0.000665
1381	1	30	447207	447236	P	524466	524495	-1	1.53e-05
1382	1	30	447207	447236	P	687319	687348	-3	0.0186
1383	1	30	447209	447238	P	686839	686868	-3	0.0186
1384	1	30	447210	447239	P	579411	579440	-1	1.53e-05
1385	1	30	447210	447239	D	687867	687896	-2	0.000665
1386	1	30	447210	447239	D	806687	806716	-3	0.0186
1387	1	30	452752	452781	D	582420	582449	-3	0.0186
1388	1	30	455115	455144	D	829033	829062	-2	0.000665
1389	1	30	457138	457167	P	631547	631576	-2	0.000665
1390	1	30	460196	460225	D	543656	543685	-3	0.0186
1391	1	30	464574	464603	D	706705	706734	-3	0.0186
1392	1	30	477499	477528	D	656354	656383	-3	0.0186
1393	1	30	477667	477696	D	477706	477735	-3	0.0186
1394	1	30	478242	478271	P	789961	789990	-2	0.000665
1395	1	30	481005	481034	P	504943	504972	-3	0.0186
1396	1	30	482006	482035	P	773811	773840	-2	0.000665
1397	1	30	482474	482503	P	672820	672849	-3	0.0186
1398	1	30	483925	483954	D	789749	789778	-3	0.0186
1399	1	30	489401	489430	D	589400	589429	-3	0.0186
1400	1	30	489885	489914	D	591949	591978	-3	0.0186
1401	1	30	492217	492246	D	525730	525759	-3	0.0186
1402	1	30	498512	498541	P	656037	656066	-3	0.0186
1403	1	30	499194	499223	P	580869	580898	-3	0.0186
1404	1	30	499210	499239	D	505690	505719	-3	0.0186
1405	1	30	502854	502883	D	623031	623060	-1	1.53e-05
1406	1	30	508757	508786	D	773786	773815	-3	0.0186
1407	1	30	514895	514924	P	691603	691632	-3	0.0186
1408	1	30	521132	521161	D	524463	524492	-1	1.53e-05
1409	1	30	521132	521161	D	579411	579440	-2	0.000665
1410	1	30	521132	521161	P	687867	687896	-3	0.0186
1411	1	30	521132	521161	P	806687	806716	-2	0.000665
1412	1	30	521134	521163	D	686840	686869	-3	0.0186
1413	1	30	521135	521164	P	619532	619561	-3	0.0186
1414	1	30	524463	524492	D	579411	579440	-2	0.000665
1415	1	30	524463	524492	P	681122	681151	-3	0.0186
1416	1	30	524463	524492	P	806281	806310	-3	0.0186
1417	1	30	524463	524492	P	806687	806716	-2	0.000665
1418	1	30	524464	524493	P	664053	664082	-2	0.000665
1419	1	30	524467	524496	P	649769	649798	-3	0.0186
1420	1	30	526925	526954	D	571402	571431	-3	0.0186
1421	1	30	526925	526954	D	828341	828370	-3	0.0186
1422	1	30	527787	527816	D	607216	607245	-3	0.0186
1423	1	30	529535	529564	D	622773	622802	-3	0.0186
1424	1	30	537633	537662	P	687725	687754	-3	0.0186
1425	1	30	539595	539624	D	543750	543779	-3	0.0186
1426	1	30	539645	539674	P	806681	806710	-3	0.0186
1427	1	30	543461	543490	P	612011	612040	-3	0.0186
1428	1	30	543653	543682	D	785421	785450	-3	0.0186
1429	1	30	543750	543779	D	764438	764467	-3	0.0186
1430	1	30	543936	543965	D	805535	805564	-3	0.0186
1431	1	30	543962	543991	P	632740	632769	-2	0.000665
1432	1	30	546486	546515	P	668001	668030	0	1.7e-07
1433	1	30	555289	555318	P	687909	687938	-3	0.0186
1434	1	30	560506	560535	D	653024	653053	-3	0.0186
1435	1	30	560514	560543	D	619531	619560	0	1.7e-07
1436	1	30	560514	560543	P	687320	687349	-1	1.53e-05
1437	1	30	560514	560543	D	806683	806712	-1	1.53e-05
1438	1	30	571402	571431	D	828341	828370	-2	0.000665
1439	1	30	571457	571486	P	709941	709970	-3	0.0186
1440	1	30	579294	579323	P	709495	709524	-3	0.0186
1441	1	30	579412	579441	P	646462	646491	-3	0.0186
1442	1	30	579412	579441	D	686839	686868	-2	0.000665
1443	1	30	579413	579442	P	619533	619562	-1	1.53e-05
1444	1	30	579413	579442	P	649771	649800	-1	1.53e-05
1445	1	30	579413	579442	P	806685	806714	-1	1.53e-05
1446	1	30	579414	579443	D	622468	622497	-3	0.0186
1447	1	30	579782	579811	D	687948	687977	-3	0.0186
1448	1	30	590473	590502	D	695649	695678	-3	0.0186
1449	1	30	591128	591157	P	712779	712808	-3	0.0186
1450	1	30	593784	593813	D	675123	675152	0	1.7e-07
1451	1	30	598321	598350	P	727351	727380	-3	0.0186
1452	1	30	598330	598359	P	828691	828720	-3	0.0186
1453	1	30	598825	598854	P	701290	701319	-3	0.0186
1454	1	30	603200	603229	P	704783	704812	-3	0.0186
1455	1	30	612124	612153	P	753090	753119	-3	0.0186
1456	1	30	614070	614099	D	614099	614128	-3	0.0186
1457	1	30	619531	619560	D	664050	664079	-3	0.0186
1458	1	30	619531	619560	D	806277	806306	-1	1.53e-05
1459	1	30	619531	619560	D	806683	806712	-1	1.53e-05
1460	1	30	619532	619561	P	686841	686870	-2	0.000665
1461	1	30	619533	619562	D	681120	681149	-3	0.0186
1462	1	30	619533	619562	P	687318	687347	0	1.7e-07
1463	1	30	623310	623339	P	710918	710947	-3	0.0186
1464	1	30	625518	625547	P	755876	755905	-1	1.53e-05
1465	1	30	639744	639773	P	725590	725619	-3	0.0186
1466	1	30	649769	649798	P	686842	686871	-3	0.0186
1467	1	30	649769	649798	D	687863	687892	-3	0.0186
1468	1	30	649770	649799	D	806278	806307	-1	1.53e-05
1469	1	30	649771	649800	D	681120	681149	-3	0.0186
1470	1	30	649771	649800	P	687318	687347	-2	0.000665
1471	1	30	649771	649800	D	806685	806714	-1	1.53e-05
1472	1	30	653097	653126	D	693004	693033	-1	1.53e-05
1473	1	30	656354	656383	P	773785	773814	-2	0.000665
1474	1	30	658166	658195	D	695649	695678	-3	0.0186
1475	1	30	665387	665416	P	666330	666359	-3	0.0186
1476	1	30	678420	678449	P	725897	725926	-3	0.0186
1477	1	30	680475	680504	P	709490	709519	-3	0.0186
1478	1	30	680693	680722	D	755888	755917	-3	0.0186
1479	1	30	681118	681147	P	686842	686871	-3	0.0186
1480	1	30	681119	681148	D	687864	687893	-2	0.000665
1481	1	30	681120	681149	P	687318	687347	-3	0.0186
1482	1	30	681121	681150	D	806280	806309	-3	0.0186
1483	1	30	682594	682623	D	806268	806297	-3	0.0186
1484	1	30	686839	686868	D	687317	687346	-1	1.53e-05
1485	1	30	686839	686868	P	806280	806309	-3	0.0186
1486	1	30	686842	686871	P	687863	687892	-3	0.0186
1487	1	30	687318	687347	P	806685	806714	-2	0.000665
1488	1	30	687320	687349	P	806277	806306	-2	0.000665
1489	1	30	707504	707533	P	707538	707567	-3	0.0186
1490	1	30	716503	716532	P	813163	813192	-2	0.000665
1491	1	30	752408	752437	P	790191	790220	-3	0.0186
1492	1	30	754864	754893	D	755002	755031	-3	0.0186
1493	1	30	772700	772729	D	772791	772820	-3	0.0186
1494	1	30	773777	773806	P	823614	823643	-3	0.0186
1495	1	30	773780	773809	P	809005	809034	-2	0.000665
1496	1	30	806277	806306	D	806683	806712	0	1.7e-07
1497	1	30	809004	809033	D	823610	823639	-3	0.0186
1498	1	30	815078	815107	D	816731	816760	-1	1.53e-05
1499	2	46	29170	29215	D	52073	52118	-3	1.14e-13
1500	2	32	37366	37397	D	38796	38827	-2	3.32e-07
1501	2	32	10716	10747	D	10992	11023	-3	9.96e-06
1502	2	31	15296	15326	D	23210	23240	-1	2.77e-08
1503	2	31	8694	8724	P	63646	63676	-3	3.61e-05
1504	2	31	23693	23723	D	26098	26128	-3	3.61e-05
1505	2	30	37251	37280	D	37629	37658	-1	1.07e-07
1506	2	30	28536	28565	P	56216	56245	-3	0.00013
1507	2	30	40462	40491	D	50707	50736	-3	0.00013
1508	2	30	43763	43792	P	45293	45322	-3	0.00013

## Sheet: Supplementary Table S6
Supplementary Table S6. Tandem repeats identified in the Distylium racemosum mitogenome.
Number	Mitchondrial chromosome	Start	End	Period Size	Copy Number	Consensus Size	Percent Matches	Percent Indels	Score	A	C	G	T	Entropy (0-2)
1	1	52797	52854	29	2	29	86	0	80	20	29	17	32	1.95
2	1	60094	60118	10	2.5	10	100	0	50	0	16	0	84	0.63
3	1	71231	71270	10	4	10	86	0	53	22	22	25	30	1.99
4	1	72753	72789	15	2.4	16	90	9	67	0	32	0	67	0.91
5	1	81759	81804	18	2.6	18	86	6	58	50	13	10	26	1.74
6	1	86719	86764	18	2.6	18	96	0	83	41	23	28	6	1.79
7	1	92613	92667	25	2.2	25	93	0	92	18	16	20	45	1.86
8	1	94199	94227	14	2.1	14	93	6	51	31	37	13	17	1.89
9	1	104507	104550	22	2	21	82	4	52	40	13	18	27	1.88
10	1	111190	111221	8	4	8	95	0	55	12	21	12	53	1.71
11	1	114485	114549	21	3	22	77	20	75	21	21	24	32	1.98
12	1	118236	118262	11	2.5	11	100	0	54	14	25	0	59	1.36
13	1	135120	135159	21	2	20	90	9	64	17	35	17	30	1.93
14	1	149896	149978	43	1.9	43	92	0	139	15	31	19	33	1.93
15	1	174427	174472	22	2.1	22	100	0	92	13	36	19	30	1.9
16	1	180187	180219	15	2.4	14	90	10	50	21	33	12	33	1.9
17	1	197836	197874	14	2.7	14	88	11	53	43	15	12	28	1.83
18	1	197836	197874	15	2.7	15	88	11	55	43	15	12	28	1.83
19	1	218358	218418	26	2.3	26	97	0	113	6	57	0	36	1.25
20	1	222632	222684	26	2	26	85	7	72	30	20	30	18	1.97
21	1	242370	242402	16	2	17	94	5	59	6	15	0	78	0.93
22	1	249430	249481	27	1.9	27	84	0	68	42	13	19	25	1.87
23	1	262983	263012	14	2.1	14	93	0	51	0	26	26	46	1.53
24	1	267548	267586	20	2	20	100	0	78	15	38	10	35	1.81
25	1	287166	287201	19	2	19	89	10	58	5	27	22	44	1.75
26	1	301026	301072	21	2.2	22	88	7	71	27	38	19	14	1.91
27	1	397526	397565	14	2.9	14	96	0	71	15	22	12	50	1.77
28	1	435265	435289	12	2.1	12	100	0	50	32	24	0	44	1.54
29	1	462530	462576	19	2.4	19	85	7	58	23	19	38	19	1.93
30	1	477656	477734	39	2	39	95	0	140	32	18	26	21	1.97
31	1	503644	503676	15	2.3	15	89	5	50	27	21	18	33	1.96
32	1	523631	523662	13	2.5	13	94	0	55	31	12	34	21	1.91
33	1	543784	543823	21	1.9	21	100	0	80	30	22	27	20	1.98
34	1	553073	553118	24	1.9	24	90	0	74	43	10	23	21	1.84
35	1	586444	586487	17	2.8	15	80	12	52	25	22	20	31	1.98
36	1	614071	614129	29	2	29	90	0	91	44	27	16	11	1.83
37	1	616995	617037	18	2.4	18	81	18	54	34	25	20	18	1.96
38	1	627056	627087	16	2	16	93	0	55	3	25	34	37	1.72
39	1	646478	646563	35	2.5	35	100	0	172	17	44	15	23	1.86
40	1	649803	649846	22	2	22	100	0	88	13	22	13	50	1.77
41	1	706470	706548	37	2.1	36	86	11	104	30	25	29	15	1.96
42	1	726537	726599	13	4.8	13	96	0	108	36	22	22	19	1.95
43	1	770848	770905	23	2.6	22	75	2	62	18	8	25	46	1.78
44	1	771553	771628	25	3	25	100	0	152	35	21	23	19	1.96
45	1	813401	813485	18	4.7	18	92	0	125	11	36	35	16	1.85
46	1	820024	820055	16	2	16	93	0	55	25	9	31	34	1.87
47	1	823990	824022	14	2.4	14	100	0	66	0	60	18	21	1.36
48	1	827931	827962	14	2.3	14	100	0	64	0	59	18	21	1.38
49	2	11604	11646	18	2.6	16	82	10	52	20	20	32	25	1.97
50	2	14577	14627	22	2.4	22	83	3	59	31	39	21	7	1.82

## Sheet: Supplementary Table S7
Supplementary Table S7. Fragments transferred from plastome to mitogenome in Distylium racemosum.
No.	Mitchondrial chromosome	Alignment length (bp)	Identity (%)	Mis-matchs	Gap openings	CP start	CP end	MT start	MT end	MTPT annotation
MTPT1	1	7710	98.457	66	14	28330	20653	469178	476866
MTPT2	1	3114	99.55	7	2	111414	108301	279765	282871
MTPT3	1	3114	99.55	7	2	135557	138670	279765	282871	Complete(trnC-GCA)
MTPT4	1	2714	94.584	49	19	70348	67707	58826	61513	Partial(accD,rbcL)
MTPT5	1	1786	88.074	123	22	35489	37238	619502	621233
MTPT6	1	736	97.147	11	2	72023	72748	596221	596956
MTPT7	1	555	91.892	45	0	59229	58675	533712	534266
MTPT8	1	359	98.05	6	1	52186	51829	736776	737134
MTPT9	1	377	87.003	11	6	30584	30950	384658	385006
MTPT10	1	263	84.03	33	4	131422	131683	781282	781536
MTPT11	1	164	82.927	20	4	29810	29652	249605	249765
MTPT12	1	81	97.531	2	0	85	5	48789	48869
MTPT13	1	83	96.386	3	0	112762	112680	125061	125143
MTPT14	1	83	96.386	3	0	134209	134291	125061	125143
MTPT15	1	79	92.405	6	0	55693	55615	358186	358264
MTPT16	1	78	88.462	5	1	128521	128594	407818	407895
MTPT17	1	78	88.462	8	1	984	1061	504231	504307
MTPT18	1	80	86.25	6	1	105691	105612	430886	430960
MTPT19	1	80	86.25	6	1	141280	141359	430886	430960
MTPT20	1	54	98.148	1	0	3578	3631	733206	733259
MTPT21	1	59	94.915	3	0	26636	26578	395662	395720
MTPT22	1	91	80.22	6	2	89883	89961	18099	18189	Partial(ccmC)
MTPT23	1	91	80.22	6	2	157088	157010	18099	18189	Partial(ccmC)
MTPT24	1	53	94.34	3	0	124011	124063	219456	219508
MTPT25	1	47	97.872	1	0	110401	110355	429885	429931
MTPT26	1	47	97.872	1	0	136570	136616	429885	429931
MTPT27	1	44	100	0	0	109492	109535	199637	199680
MTPT28	1	44	100	0	0	137479	137436	199637	199680
MTPT29	1	58	89.655	6	0	13111	13168	163953	164010
MTPT30	1	43	100	0	0	97691	97733	769506	769548
MTPT31	1	43	100	0	0	149280	149238	769506	769548
MTPT32	1	75	82.667	13	0	39813	39739	684139	684213	Partial(trnL-CAA)
MTPT33	1	61	86.885	8	0	104559	104499	708950	709010
MTPT34	1	61	86.885	8	0	142412	142472	708950	709010
MTPT35	1	61	85.246	9	0	104559	104499	178950	179010
MTPT36	1	61	85.246	9	0	142412	142472	178950	179010
MTPT37	1	75	80	15	0	108652	108578	619046	619120
MTPT38	1	75	80	15	0	138319	138393	619046	619120
MTPT39	1	51	88.235	6	0	105971	105921	706872	706922
MTPT40	1	51	88.235	6	0	141000	141050	706872	706922
MTPT41	1	55	87.273	6	1	51198	51251	622407	622461
MTPT42	1	65	83.077	7	2	57720	57780	87928	87992
MTPT43	1	54	85.185	8	0	7987	7934	12113	12166
MTPT44	1	64	81.25	11	1	70234	70172	622736	622799
MTPT45	1	35	94.286	2	0	56393	56359	206960	206994
MTPT46	2	83	100	0	0	108013	108095	33271	33353	Partial(trnY-GUA)
MTPT47	2	83	100	0	0	138958	138876	33271	33353	Partial(trnY-GUA)
MTPT48	2	30	100	0	0	107508	107537	46907	46936
MTPT49	2	30	100	0	0	139463	139434	46907	46936

## Sheet: Supplementary Table S8
Supplementary Table S8. RNA editing events predicted in the Distylium racemosum mitogenome.
Gene name	location	Left motifs	Test Site	Right motifs	Probability value	Editing position of codons
atp1-1	1039	ATATTCCCACCAATGTGATC	C	CCATTACTGATGGACAAATC	1	1
atp1-1	1064	TACTGATGGACAAATCTGTT	C	GGAAACAGAGCTCTTTTATC	0.999	2
atp1-1	1115	ACCTGCTATTAACGTCGGCT	C	ATCTGTCAGTCGCGTCGGGT	0.999	2
atp1-1	1168	TGAAAGCTATGAAACAAGTC	C	GCGGTAGTTCAAAACTGGAA	0.997	1
atp1-1	1178	GAAACAAGTCCGCGGTAGTT	C	AAAACTGGAATTGGCACAAT	1	2
atp1-1	1216	AATATCGCGAAGTGGCCGCC	C	TTGCTCAATTTGGGTCAGAC	0.998	1
atp1-1	1262	TGCTGCGACTCAGGCATTAC	C	CAATAGAGGTGCAAGGCTTA	0.999	2
atp1-1	1292	TGCAAGGCTTACAGAAGTAC	C	GAAACAACCACAATATGCAC	0.999	2
atp1-1	1415	TCAATATGAGAGAGCCATTC	C	AAGTAGTATAAAACCAGAAT	0.996	2
atp1-1	1490	TAACGAAAGAAAGATGGAAC	C	AGATGCATTCTTAAAAGAAA	1	2
atp1-1	1561	CTTTTTTTCTCCTATTCACT	C	TCCTTTTTTTTTTTTTTCTT	0.93	1
atp1-1	1579	CTCTCCTTTTTTTTTTTTTT	C	TTATTTGTCTTCAAATTGGT	0.945	1
atp1-1	2069	CTATATAGACGGGAATGGCC	C	CGAACCCAGCCGGGACGACC	0.902	2
atp1-2	1039	ATATTCCCACCAATGTGATC	C	CCATTACTGATGGACAAATC	1	1
atp1-2	1064	TACTGATGGACAAATCTGTT	C	GGAAACAGAGCTCTTTTATC	0.999	2
atp1-2	1115	ACCTGCTATTAACGTCGGCT	C	ATCTGTCAGTCGCGTCGGGT	0.999	2
atp1-2	1168	TGAAAGCTATGAAACAAGTC	C	GCGGTAGTTCAAAACTGGAA	0.997	1
atp1-2	1178	GAAACAAGTCCGCGGTAGTT	C	AAAACTGGAATTGGCACAAT	1	2
atp1-2	1216	AATATCGCGAAGTGGCCGCC	C	TTGCTCAATTTGGGTCAGAC	0.998	1
atp1-2	1262	TGCTGCGACTCAGGCATTAC	C	CAATAGAGGTGCAAGGCTTA	0.999	2
atp1-2	1292	TGCAAGGCTTACAGAAGTAC	C	GAAACAACCACAATATGCAC	0.999	2
atp1-2	1415	TCAATATGAGAGAGCCATTC	C	AAGTAGTATAAAACCAGAAT	0.996	2
atp1-2	1490	TAACGAAAGAAAGATGGAAC	C	AGATGCATTCTTAAAAGAAA	1	2
atp1-2	1561	CTTTTTTTCTCCTATTCACT	C	TCCTTTTTTTTTTTTTTCTT	0.93	1
atp1-2	1579	CTCTCCTTTTTTTTTTTTTT	C	TTATTTGTCTTCAAATTGGT	0.945	1
atp1-2	2069	CTATATAGACGGGAATGGCC	C	CGAACCCAGCCGGGACGACC	0.902	2
atp1-3	1039	ATATTCCCACCAATGTGATC	C	CCATTACTGATGGACAAATC	1	1
atp1-3	1064	TACTGATGGACAAATCTGTT	C	GGAAACAGAGCTCTTTTATC	0.999	2
atp1-3	1115	ACCTGCTATTAACGTCGGCT	C	ATCTGTCAGTCGCGTCGGGT	0.999	2
atp1-3	1168	TGAAAGCTATGAAACAAGTC	C	GCGGTAGTTCAAAACTGGAA	0.997	1
atp1-3	1178	GAAACAAGTCCGCGGTAGTT	C	AAAACTGGAATTGGCACAAT	1	2
atp1-3	1216	AATATCGCGAAGTGGCCGCC	C	TTGCTCAATTTGGGTCAGAC	0.998	1
atp1-3	1262	TGCTGCGACTCAGGCATTAC	C	CAATAGAGGTGCAAGGCTTA	0.999	2
atp1-3	1292	TGCAAGGCTTACAGAAGTAC	C	GAAACAACCACAATATGCAC	0.999	2
atp1-3	1415	TCAATATGAGAGAGCCATTC	C	AAGTAGTATAAAACCAGAAT	0.996	2
atp1-3	1490	TAACGAAAGAAAGATGGAAC	C	AGATGCATTCTTAAAAGAAA	1	2
atp4	56	GATGCTATTTGCTGCTATTC	C	ATCTATTTGTGCATCAAGTT	1	2
atp4	59	GCTATTTGCTGCTATTCCAT	C	TATTTGTGCATCAAGTTCGA	0.997	2
atp4	71	TATTCCATCTATTTGTGCAT	C	AAGTTCGAAGAAGATCTCAA	0.995	2
atp4	89	ATCAAGTTCGAAGAAGATCT	C	AATCTATAATGAAGAAATGA	1	2
atp4	118	ATGAAGAAATGATAGTAGCT	C	GTCGTTTTATAGGCTTTATC	0.993	1
atp4	121	AAGAAATGATAGTAGCTCGT	C	GTTTTATAGGCTTTATCATA	1	1
atp4	215	CCAGGCTATTCAGGAAGAAT	C	GCAGCAATTCCCCAATCCTA	0.998	2
atp4	227	GGAAGAATCGCAGCAATTCC	C	CAATCCTAACGAAGTAGTTC	0.999	2
atp4	248	CAATCCTAACGAAGTAGTTC	C	TCCGGAATCCAATGAACAAC	1	2
atp4	250	ATCCTAACGAAGTAGTTCCT	C	CGGAATCCAATGAACAACAA	0.903	1
atp4	251	TCCTAACGAAGTAGTTCCTC	C	GGAATCCAATGAACAACAAC	1	2
atp4	395	CCGAAACCTAAATGTTAAGT	C	AGCAACACTTTCAAATGCCA	0.998	2
atp4	407	TGTTAAGTCAGCAACACTTT	C	AAATGCCACTTCTTCCCGTC	0.997	2
atp4	416	AGCAACACTTTCAAATGCCA	C	TTCTTCCCGTCGCATCCGTC	0.991	2
atp6	37	TTTATTTCTCATTCACAAAT	C	CATCTTTGTTTATGCTGCTA	1	1
atp6	116	TAAAAACGGAGGAGGAAACT	C	AGTACCAAATGCTTGGCAAT	0.999	2
atp6	154	AATCCTTGGTAGAGCTTATT	C	ATGATTTCGTGCCGAACCCG	0.999	1
atp6	167	GCTTATTCATGATTTCGTGC	C	GAACCCGGTAAACGAACAAA	0.998	2
atp6	173	TCATGATTTCGTGCCGAACC	C	GGTAAACGAACAAATAGGTG	0.995	2
atp6	224	AAATGTTAAACAAAAGTTTT	C	CCCTCGCATCTCGGTCACTT	0.995	2
atp6	229	TTAAACAAAAGTTTTCCCCT	C	GCATCTCGGTCACTTTTACT	0.999	1
atp6	236	AAAGTTTTCCCCTCGCATCT	C	GGTCACTTTTACTTTTTTGT	0.972	2
atp6	262	CTTTTACTTTTTTGTTATTT	C	GTAATCCCCAGGGTATGATA	0.995	1
atp6	269	TTTTTTGTTATTTCGTAATC	C	CCAGGGTATGATACCTTATA	0.998	2
atp6	270	TTTTTGTTATTTCGTAATCC	C	CAGGGTATGATACCTTATAG	0.903	3
atp6	401	GCTTCATTTTTTAAGCTTCT	C	ATTACCCGCAGGAGTCCCAC	0.999	2
atp6	460	TAGTACTCCTTGAGCTAATC	C	CTCATTGTTTTCGCGCATTA	0.999	1
atp6	463	TACTCCTTGAGCTAATCCCT	C	ATTGTTTTCGCGCATTAAGC	1	1
atp6	485	TTGTTTTCGCGCATTAAGCT	C	AGGAATACGTTTATTTGCTA	0.999	2
atp6	527	TATGATGGCCGGTCATAGTT	C	AGTAAAGATTTTAAGTGGGT	1	2
atp6	548	AGTAAAGATTTTAAGTGGGT	C	CGCTTGGACTATGCTATGTA	1	2
atp8	30	CTGGATAAATTTACTTATTT	C	ACACAATTCTTCTGGTCATG	0.965	3
atp8	47	TTTCACACAATTCTTCTGGT	C	ATGCCTTTTCTTCTTTACTT	0.999	2
atp8	76	TCTTCTTTACTTTCTATATT	C	CCATATGCAATGATGGAGAT	0.997	1
atp8	240	GGTGTATCCTATATGTACTC	C	AGTTTATTCGAAGTATCCCA	0.99	3
atp8	452	CATAATGCTAATCCATGTTC	C	ACACGGCCAAGGAAGCATCG	1	2
atp9	20	NATGTTAGAAGGTGCAAAAT	C	AATCGGTGCCGGAGCTGCTA	1	2
atp9	50	CGGAGCTGCTACAATTGCTT	C	AGCGGGAGCTGCTATAGGTA	1	2
atp9	96	AACGTTTTCAGTTCTTTGAT	C	CATTCCGTGGCGCGAAATCC	0.972	3
atp9	134	TCCATCATTGGCTAAACAAT	C	ATTTGGTTATGCCATTTTGG	1	2
atp9	182	TCTAACCGAAGCTATTGCAT	C	GTTTGCCCCAATGATGGCCT	1	2
atp9	191	AGCTATTGCATCGTTTGCCC	C	AATGATGGCCTTTTTGATCT	1	2
atp9	212	AATGATGGCCTTTTTGATCT	C	ATCCGTATTCCGANNNNNNN	0.997	2
atp9	215	GATGGCCTTTTTGATCTCAT	C	CGTATTCCGANNNNNNNNNN	0.996	2
atp9	223	TTTTGATCTCATCCGTATTC	C	GANNNNNNNNNNNNNNNNNN	0.95	1
ccmB	28	GACTCTTTCTTGAACTATAT	C	ATAAACAGATCTTCCCCTCC	0.988	1
ccmB	43	TATATCATAAACAGATCTTC	C	CCTCCACACCAATCACGAGT	0.995	1
ccmB	71	ACCAATCACGAGTTTTTCTC	C	ATTCCTCTCGTATATCGTCG	0.992	2
ccmB	80	GAGTTTTTCTCCATTCCTCT	C	GTATATCGTCGTAACGCCCT	0.969	2
ccmB	87	TCTCCATTCCTCTCGTATAT	C	GTCGTAACGCCCTTAATGCT	0.963	3
ccmB	128	AGGTTTTGAAAAAGACTTTT	C	ATGTCATTCCCATTTAGGTC	0.998	2
ccmB	137	AAAAGACTTTTCATGTCATT	C	CCATTTAGGTCCGATTCGGA	0.988	2
ccmB	148	CATGTCATTCCCATTTAGGT	C	CGATTCGGATCCCTCCGTTG	0.989	1
ccmB	149	ATGTCATTCCCATTTAGGTC	C	GATTCGGATCCCTCCGTTGT	0.996	2
ccmB	154	ATTCCCATTTAGGTCCGATT	C	GGATCCCTCCGTTGTTTCCT	0.978	1
ccmB	160	ATTTAGGTCCGATTCGGATC	C	CTCCGTTGTTTCCTTTTCCT	0.992	1
ccmB	164	AGGTCCGATTCGGATCCCTC	C	GTTGTTTCCTTTTCCTCCCG	0.989	2
ccmB	172	TTCGGATCCCTCCGTTGTTT	C	CTTTTCCTCCCGCACCTTTT	0.988	1
ccmB	179	CCCTCCGTTGTTTCCTTTTC	C	TCCCGCACCTTTTCCTCGAA	0.988	2
ccmB	181	CTCCGTTGTTTCCTTTTCCT	C	CCGCACCTTTTCCTCGAAAT	0.996	1
ccmB	193	CTTTTCCTCCCGCACCTTTT	C	CTCGAAATGAGAAAGAAGAT	0.954	1
ccmB	194	TTTTCCTCCCGCACCTTTTC	C	TCGAAATGAGAAAGAAGATG	0.997	2
ccmB	286	TTCTACAATTGGTAGGTCAC	C	GGGTTATTCAAATAAGTCGT	0.999	1
ccmB	304	ACCGGGTTATTCAAATAAGT	C	GTGTTTTCCGTGGTTTTCCC	0.996	1
ccmB	313	TTCAAATAAGTCGTGTTTTC	C	GTGGTTTTCCCATGTTACAA	0.999	1
ccmB	338	TTTTCCCATGTTACAACTTC	C	GTACCAATTCGGTCGATCCG	0.997	2
ccmB	367	TCGGTCGATCCGGAATGGAT	C	GGTTAAACATTCCATTAGGG	0.979	1
ccmB	379	GAATGGATCGGTTAAACATT	C	CATTAGGGAGCCCGGTCTTG	0.921	1
ccmB	380	AATGGATCGGTTAAACATTC	C	ATTAGGGAGCCCGGTCTTGA	0.995	2
ccmB	392	AAACATTCCATTAGGGAGCC	C	GGTCTTGACTCTTCTGTGTG	1	2
ccmB	424	TTCTGTGTGGTATTCATTCT	C	GTTCGGCTCTTGGAATCACA	0.994	1
ccmB	428	GTGTGGTATTCATTCTCGTT	C	GGCTCTTGGAATCACATCCA	0.996	2
ccmB	467	CAGCAGTGGTTGGAACAGCT	C	GCAAAATCCAACCACTTCAC	0.975	2
ccmB	475	GTTGGAACAGCTCGCAAAAT	C	CAACCACTTCACCTACTTTA	0.998	1
ccmB	476	TTGGAACAGCTCGCAAAATC	C	AACCACTTCACCTACTTTAT	0.998	2
ccmB	485	CTCGCAAAATCCAACCACTT	C	ACCTACTTTATTGCCCCCAA	0.993	2
ccmB	503	TTCACCTACTTTATTGCCCC	C	AACCGTTTCTCGTACCTCTA	0.992	2
ccmB	512	TTTATTGCCCCCAACCGTTT	C	TCGTACCTCTATTGAAACAG	0.991	2
ccmB	514	TATTGCCCCCAACCGTTTCT	C	GTACCTCTATTGAAACAGAA	0.984	1
ccmB	548	AACAGAATGGTTTCATGTTC	C	TTCATCGATTGGTTATTCCT	1	2
ccmB	551	AGAATGGTTTCATGTTCCTT	C	ATCGATTGGTTATTCCTCTC	0.996	2
ccmB	554	ATGGTTTCATGTTCCTTCAT	C	GATTGGTTATTCCTCTCCGT	0.991	2
ccmB	566	TCCTTCATCGATTGGTTATT	C	CTCTCCGTTCGTATCTCTTT	0.991	2
ccmB	569	TTCATCGATTGGTTATTCCT	C	TCCGTTCGTATCTCTTTCTC	0.994	2
ccmB	572	ATCGATTGGTTATTCCTCTC	C	GTTCGTATCTCTTTCTCCAA	0.999	2
ccmB	587	CTCTCCGTTCGTATCTCTTT	C	TCCAATTTTGGTCTCGATTA	0.999	2
ccmC	76	CGCAAATTCTCATTGGATCT	C	GGTTGTTCTTAACAGCGATG	1	1
ccmC	103	TCTTAACAGCGATGGCTATT	C	ATTTAAGTCTTCGGGTAGCA	0.999	1
ccmC	115	TGGCTATTCATTTAAGTCTT	C	GGGTAGCACCACTAGATCTT	0.991	1
ccmC	133	TTCGGGTAGCACCACTAGAT	C	TTCAACAAGGTGGAAATTCT	0.987	1
ccmC	161	AGGTGGAAATTCTCGTATTC	C	GTATGTACATGTTCCTGCGG	1	2
ccmC	179	TCCGTATGTACATGTTCCTG	C	GGCTCGGATGAGTATTCTTG	0.999	2
ccmC	184	ATGTACATGTTCCTGCGGCT	C	GGATGAGTATTCTTGTTTAT	0.994	1
ccmC	281	TCGCTCTTCCGGAACCGGTA	C	AGAAATGGGTGCTTTTTCTA	0.976	2
ccmC	299	TACAGAAATGGGTGCTTTTT	C	TACGTTGTTTACCTTAGTTA	0.993	2
ccmC	331	CCTTAGTTACTGGGGGGTTT	C	GGGGAAGACCTATGTGGGGC	0.999	1
ccmC	358	GACCTATGTGGGGCACCTTT	C	GGGTGTGGGATGCTCGTTTA	0.998	1
ccmC	395	TTTAACCTCTGTATTCATCT	C	GTTCCTTATTTACCTGGGTG	0.996	2
ccmC	399	ACCTCTGTATTCATCTCGTT	C	CTTATTTACCTGGGTGCACT	0.994	3
ccmC	400	CCTCTGTATTCATCTCGTTC	C	TTATTTACCTGGGTGCACTG	0.999	1
ccmC	421	TTATTTACCTGGGTGCACTG	C	GTTTTCAAAAGCTTCCTGTC	0.999	1
ccmC	436	CACTGCGTTTTCAAAAGCTT	C	CTGTCGAACCGGCTCCTATT	0.998	1
ccmC	446	TCAAAAGCTTCCTGTCGAAC	C	GGCTCCTATTTCAATCCGTG	0.999	2
ccmC	451	AGCTTCCTGTCGAACCGGCT	C	CTATTTCAATCCGTGCTGGA	0.999	1
ccmC	458	TGTCGAACCGGCTCCTATTT	C	AATCCGTGCTGGACCGATCG	0.979	2
ccmC	463	AACCGGCTCCTATTTCAATC	C	GTGCTGGACCGATCGATATA	0.999	1
ccmC	467	GGCTCCTATTTCAATCCGTG	C	TGGACCGATCGATATACCAA	0.992	2
ccmC	473	TATTTCAATCCGTGCTGGAC	C	GATCGATATACCAATAATAA	0.998	2
ccmC	497	CGATATACCAATAATAAAGT	C	TTCAGTCAACTGGTGGAATA	0.999	2
ccmC	521	AGTCAACTGGTGGAATACAT	C	GCATCAACCTGGGAGCATTA	0.999	2
ccmC	548	ACCTGGGAGCATTAGCCGAT	C	TGGTACATCAATACATGTTC	0.994	2
ccmC	568	CTGGTACATCAATACATGTT	C	CTATGCCCATTCCAATCTTG	0.999	1
ccmC	575	ATCAATACATGTTCCTATGC	C	CATTCCAATCTTGTCCAACT	0.982	2
ccmC	591	ATGCCCATTCCAATCTTGTC	C	AACTTTGCTAACTCCCCCTT	0.987	3
ccmC	605	CTTGTCCAACTTTGCTAACT	C	CCCCTTCTCAACCCGTATCT	0.997	2
ccmC	608	GTCCAACTTTGCTAACTCCC	C	CTTCTCAACCCGTATCTTGT	0.999	2
ccmC	614	CTTTGCTAACTCCCCCTTCT	C	AACCCGTATCTTGTTCGTTC	0.986	2
ccmC	619	CTAACTCCCCCTTCTCAACC	C	GTATCTTGTTCGTTCTGGAA	0.98	1
ccmC	624	TCCCCCTTCTCAACCCGTAT	C	TTGTTCGTTCTGGAAACACG	0.965	3
ccmC	650	CGTTCTGGAAACACGTCTTC	C	TATTCCATCTTTTCCCGAAT	0.982	2
ccmC	656	GGAAACACGTCTTCCTATTC	C	ATCTTTTCCCGAATCTCCTT	0.991	2
ccmC	665	TCTTCCTATTCCATCTTTTC	C	CGAATCTCCTTTAACGGAAG	0.999	2
ccmC	673	TTCCATCTTTTCCCGAATCT	C	CTTTAACGGAAGAAATAGAA	0.993	1
ccmFC	38	CTTTTTCTTTTTCATTACTT	C	CATGGTCGTGCCTCGTGGCA	0.998	2
ccmFC	50	CATTACTTCCATGGTCGTGC	C	TCGTGGCACGGCAGCACCCG	1	2
ccmFC	52	TTACTTCCATGGTCGTGCCT	C	GTGGCACGGCAGCACCCGTA	0.984	1
ccmFC	103	GGTTCGTCAGTAGAGATGTT	C	CCACAGGTGCCCCTTCTTCC	0.999	1
ccmFC	119	TGTTCCCACAGGTGCCCCTT	C	TTCCAATGGTACTATAATTC	0.987	2
ccmFC	122	TCCCACAGGTGCCCCTTCTT	C	CAATGGTACTATAATTCCTA	1	2
ccmFC	146	TGGTACTATAATTCCTATTC	C	TATCCCTTCATTCCCTCTTT	0.992	2
ccmFC	151	CTATAATTCCTATTCCTATC	C	CTTCATTCCCTCTTTTGGTC	0.993	1
ccmFC	155	AATTCCTATTCCTATCCCTT	C	ATTCCCTCTTTTGGTCTATC	0.941	2
ccmFC	303	GAAACTAGAGCTAGAAACGC	C	TCATTTCGTTTCGTTCCCGT	0.91	3
ccmFC	305	AACTAGAGCTAGAAACGCCT	C	ATTTCGTTTCGTTCCCGTTC	1	2
ccmFC	310	GAGCTAGAAACGCCTCATTT	C	GTTTCGTTCCCGTTCTTCAT	0.99	1
ccmFC	334	TCGTTCCCGTTCTTCATTTC	C	TTCTTCTCGAATCCAAGGGG	0.938	1
ccmFC	391	AATCTTTCTGCGGTGTGCTC	C	GTTTACTATTCTTTCGTACT	0.999	1
ccmFC	406	TGCTCCGTTTACTATTCTTT	C	GTACTCTCTTCTCTTTACCA	0.998	1
ccmFC	878	TCATTTACATGGACCCACTT	C	TCATTCCATTTGTGGGAATT	0.997	2
ccmFC	1139	AGTGGCTATACATACAAATC	C	ATTTACGGATCTATATGCTC	0.997	2
ccmFC	1159	CATTTACGGATCTATATGCT	C	CGATTGGAACTGGAAGTTCC	0.995	1
ccmFC	1160	ATTTACGGATCTATATGCTC	C	GATTGGAACTGGAAGTTCCA	0.998	2
ccmFC	1234	TGCCTTTTCTTTTTTTTATT	C	GGATAGGATTTATGTTGGCT	0.967	1
ccmFC	1259	AGGATTTATGTTGGCTTCGT	C	GGGAGGCTCGCGTAGTTTAT	0.993	2
ccmFC	1268	GTTGGCTTCGTCGGGAGGCT	C	GCGTAGTTTATTACGTCAGC	0.979	2
ccmFC	1315	AGGATAAGTTGCGTTGGAAT	C	GANNNNNNNNNNNNNNNNNN	0.991	1
ccmFN	38	GTTTCATTATTCGTTATTTC	C	GGGTCTTTTCGTTGCATTCA	0.99	2
ccmFN	98	ACCAGCGTTTGGTGCAGCAC	C	TGCATTTTGGTGCATTCTTC	1	2
ccmFN	137	TCTTTCTTTCCTTGGTCTTT	C	GTTCCGTCATATTCCTAATA	0.981	2
ccmFN	142	CTTTCCTTGGTCTTTCGTTC	C	GTCATATTCCTAATAACTTA	0.987	1
ccmFN	151	GTCTTTCGTTCCGTCATATT	C	CTAATAACTTATCCAATTAC	0.99	1
ccmFN	248	TCATGAGGGTAGTATTTTAT	C	ATGGTGTCGGATCCCAAGTT	0.999	2
ccmFN	256	GTAGTATTTTATCATGGTGT	C	GGATCCCAAGTTTTTATGGA	0.999	1
ccmFN	263	TTTATCATGGTGTCGGATCC	C	AAGTTTTTATGGATTTCTTC	0.999	2
ccmFN	283	CAAGTTTTTATGGATTTCTT	C	TTTGTTACCGGGGTCGACCC	0.977	1
ccmFN	372	TATTCTTTTGTCTCGAACTT	C	GTGAAGAACTCCATTCTATC	0.97	3
ccmFN	710	CATTGCTTTGTTTTTCTCTC	C	TTTCCTATCAGCGAGTTCCG	0.999	2
ccmFN	719	GTTTTTCTCTCCTTTCCTAT	C	AGCGAGTTCCGATCCTTTTG	0.991	2
ccmFN	779	TACCGAACCGCTTGCAGAAT	C	AAATCCTGTTCCACAAGATC	0.981	2
ccmFN	791	TGCAGAATCAAATCCTGTTC	C	ACAAGATCCTATATCAGCTA	0.999	2
ccmFN	806	TGTTCCACAAGATCCTATAT	C	AGCTATACATCCTCCTCGCA	0.967	2
ccmFN	823	TATCAGCTATACATCCTCCT	C	GCATTTATGCCGGAGACGTC	0.999	1
ccmFN	955	AAAAGAATGGAACGCTGCTT	C	GCTCTGCTGGATGCGTCGGA	0.993	1
ccmFN	996	TCCCGTATAACAAGCGAGCT	C	TTTACCCTAAAATTCAAACA	0.936	3
ccmFN	1276	GAATTTTGATCTTGACATGT	C	GGTGGTTTTTAACCGTAGGC	0.999	1
ccmFN	1304	TTTAACCGTAGGCATCTTGC	C	AGGAAGTTGGTGGGCTCATC	1	2
ccmFN	1321	TGCCAGGAAGTTGGTGGGCT	C	ATCATGAATTAGGTCGGGGT	1	1
ccmFN	1336	GGGCTCATCATGAATTAGGT	C	GGGGTGGCTGGTGGTTTCGG	0.999	1
ccmFN	1354	GTCGGGGTGGCTGGTGGTTT	C	GGGATCCCGTAGAAAATGCT	0.999	1
ccmFN	1387	AAAATGCTTCTTTTATGCCT	C	GGGTATTAGCCACAGCTCGT	1	1
ccmFN	1405	CTCGGGTATTAGCCACAGCT	C	GTATTCATTCAGTAATTCTA	0.996	1
ccmFN	1448	CCTTCTTCATTCTTGGACCT	C	GTTTCTTAATATTGTGACTC	0.999	2
ccmFN	1468	CGTTTCTTAATATTGTGACT	C	TTCCATGCTGTGTCTCAGGA	0.998	1
ccmFN	1472	TCTTAATATTGTGACTCTTC	C	ATGCTGTGTCTCAGGAACCT	0.995	2
ccmFN	1484	GACTCTTCCATGCTGTGTCT	C	AGGAACCTTTTCAATACGGT	1	2
ccmFN	1519	TACGGTCCGGATTGCTAGCT	C	CCGTTCATAGTTTTGCTACA	0.999	1
cob	118	GTTATTGGTGGGGGTTCGGT	C	CGTTAGCTGGTATTTGTTTA	1	1
cob	178	GCGTTTTTTTAGCTATGCAT	C	ACACACCTCATGTGGATCTA	0.999	1
cob	286	CTAATGGGGCAAGTATGTTT	C	TCATTGTGGTTCACCTTCAT	0.999	1
cob	298	GTATGTTTCTCATTGTGGTT	C	ACCTTCATATTTTTCGTGGT	0.999	1
cob	325	ATATTTTTCGTGGTCTATAT	C	ATGCGAGTTATAGCAGTCCT	1	1
cob	358	GCAGTCCTAGGGAATTTGTT	C	GGTGTCTCGGAGTTGTAATC	1	1
cob	407	AATGATTGTGACAGCTTTTA	C	AGGATACGTACCACCTTGGG	0.998	2
cob	419	AGCTTTTACAGGATACGTAC	C	ACCTTGGGGTCAGATGAGCT	1	2
cob	568	ATCGTTTTTTTAGTCTTCAT	C	ATTTACTCCCCCTTATTTTA	0.996	1
cob	580	GTCTTCATCATTTACTCCCC	C	TTATTTTAGTAGGCGCCAGT	0.996	1
cob	680	AGAGATGGATAAAATTGCTT	C	TTACCCTTATTTTTATGTAA	1	2
cob	715	ATGTAAAGGATCTAGTAGGT	C	GGGTAGCTTCTGCTATCTTT	0.998	1
cob	725	TCTAGTAGGTCGGGTAGCTT	C	TGCTATCTTTTCTTCCATTT	0.996	2
cob	737	GGTAGCTTCTGCTATCTTTT	C	TTCCATTTGGATTTTTTATG	0.989	2
cob	853	AATGGTATTTCCTACCGATC	C	ATGCCATTCTTCGTAGTATA	0.999	1
cob	908	AGGTGTAGCCGCAATAGCAC	C	AGTTTTTATATGTCTGTTGG	0.998	2
cob	982	GTTCAAGTTTTCGCCCGATT	C	ACCAAGGAATATTTTGGTTG	0.999	1
cob	1015	TTTGGTTGCTTTTGGCGGAT	C	GCTTACTACTAGGTTGGATC	0.999	1
cob	1081	TTGTTACTATTGGACAAATT	C	CTCCTTTTGTTTTCTTCTTG	0.997	1
cob	1084	TTACTATTGGACAAATTCCT	C	CTTTTGTTTTCTTCTTGTTC	0.996	1
cob	1124	CTTTGCCATAACGCCCATTC	C	GGGACGAGTGGGAAGAGGAA	0.98	2
cox1	11	NNNNNNNNNNACGACAAATC	C	GGTCCGATGGCTGTTCTCCA	0.997	2
cox1	15	NNNNNNACGACAAATCCGGT	C	CGATGGCTGTTCTCCACTAA	0.961	3
cox1	197	TTTAATAACGGCTCACGCTT	C	TTTAATGATCTTTTTTATGG	1	2
cox1	242	GCCGGCGATGATAGGTGGAT	C	TGGTAATTGGTCTGTTCCGA	0.998	2
cox1	254	AGGTGGATCTGGTAATTGGT	C	TGTTCCGATTCTGATAGGTG	1	2
cox1	352	GTCTCTTGCTCCTATTAAGC	C	CAGCCTTAGTAGAAGTGGGT	0.998	1
cox1	443	TTCTGGAGGAGCAGTTGATT	C	AGCAATTTCTAGTCTTCATC	0.996	2
cox1	452	AGCAGTTGATTCAGCAATTT	C	TAGTCTTCATCTATCTGGTG	1	2
cox1	515	CAATTTTATAACAACTATCT	C	CAACATGCGCGGACCCGGAA	0.996	2
cox1	551	CGGAATGACTATGCATAGAT	C	ACCCCTATTTGTGTGGTCCG	1	2
cox1	590	CGTTCTAGTGACAGCATTCC	C	ACTTTTATTATCACTTCCGG	0.999	2
cox1	668	AAACTTTAATACAACCTTTT	C	TGATCCCGCTGGAGGGGGAG	0.999	2
cox1	715	TATTATACCAGCATCTCTTT	C	GGTTCTTCGGTCATCCAGAG	0.997	1
cox1	746	TCATCCAGAGGTGTATATTC	C	CATTCTGCCTGGATCCGGTA	0.998	2
cox1	761	TATTCCCATTCTGCCTGGAT	C	CGGTATCATAAGTCATATCG	0.996	2
cox1	845	GGTTTATGCCATGATCAGTA	C	AGGTGTTCTTGGATCTCTTG	0.999	2
cox1	860	CAGTACAGGTGTTCTTGGAT	C	TCTTGTTCGGGCTCATCATA	0.951	2
cox1	868	GTGTTCTTGGATCTCTTGTT	C	GGGCTCATCATATGTTTACT	0.992	1
cox1	1037	CATGTTATTTGCTGTAGGGT	C	CATCTTTTTGTTCACCATAG	0.999	2
cox1	1079	AGGACTCACTGGAATAGTCC	C	GGCAAATTCTGGGCTAGACA	1	2
cox1	1124	TCTACATGATACTTATTATG	C	GGTTGCACATTTCCATTATG	0.999	2
cox1	1259	AATCCATTTTTGGATCACTT	C	TTTCGGGGTTAATCCGACCC	1	2
cox1	1274	CACTTCTTTCGGGGTTAATC	C	GACCCTCTTTCCCATGCATT	0.979	2
cox1	1279	CTTTCGGGGTTAATCCGACC	C	TCTTTCCCATGCATTTTTTA	0.991	1
cox1	1402	ATATATCCGTAGTTGGGATT	C	GTCGTTTCTTCGTGGTCGTA	0.997	1
cox1	1405	TATCCGTAGTTGGGATTCGT	C	GTTTCTTCGTGGTCGTAACA	1	1
cox1	1433	CGTGGTCGTAACAATCACTT	C	AAGCAGTGGAAACAACAAAA	0.997	2
cox1	1446	ATCACTTCAAGCAGTGGAAA	C	AACAAAAGATGTGCTCCAAG	0.997	3
cox1	1489	CTTGGGCTGTTGAACAGAAT	C	CAACCACACTGGAATGGATG	0.998	1
cox2	71	AGAACCATGGCAATTAGGAT	C	TCAAGACGCAGCAACACCTA	1	2
cox2	161	TCTGATTTTGGTTTTCGTAT	C	ACGGATCTTGGTTCGCGCTT	0.993	2
cox2	163	TGATTTTGGTTTTCGTATCA	C	GGATCTTGGTTCGCGCTTTA	1	1
cox2	278	CATATTTCCTAGTATCATCC	C	GATGTTCATTGCTATACCAT	0.998	2
cox2	379	CTATTGGACATCAATGGTAT	C	GGACTTATGAGTATTCGGAC	0.999	1
cox2	443	ACTCACTTTTGACAGTTATA	C	GATTCCAGAAGATGATCCAG	0.999	2
cox2	461	TACGATTCCAGAAGATGATC	C	AGAATTGGGTCAATCACGTT	1	2
cox2	476	TGATCCAGAATTGGGTCAAT	C	ACGTTTATTAGAAGTGGACA	1	2
cox2	581	TAGTTGGGCTGTACCTTCCT	C	AGGTGTCAAATGTGATGCTG	1	2
cox2	614	TGATGCTGTACCTGGTCGTT	C	AAATCAGACCTCTATTTCGG	0.998	2
cox2	632	TTCAAATCAGACCTCTATTT	C	GGTACAACGAGAAGGAGTTT	0.999	2
cox2	698	TGGAACTAATCATGCCTTTA	C	GCCTATCGTCGTAGAAGCTG	1	2
cox2	721	CTATCGTCGTAGAAGCTGTT	C	CTAGGAAAGATTATGGTTCT	0.999	1
cox2	742	CTAGGAAAGATTATGGTTCT	C	GGGTATCCAATCAATTAATC	0.999	1
cox3	112	GAGGTGTGATGTACATGCAC	C	CATTTCAAGGGGGTGCAACA	1	1
cox3	245	CAAAGTCGTACAATTAGGAC	C	TCGATATGGTTCTATTCCGT	0.999	2
cox3	257	ATTAGGACCTCGATATGGTT	C	TATTCCGTTCATCGTATCGG	0.999	2
cox3	263	ACCTCGATATGGTTCTATTC	C	GTTCATCGTATCGGAGGTTA	0.999	2
cox3	289	TCGTATCGGAGGTTATGTTC	C	TTTTTGCTCTTTTTCGGGCT	1	1
cox3	298	AGGTTATGTTCCTTTTTGCT	C	TTTTTCGGGCTTCTTCTCAT	0.998	1
cox3	304	TGTTCCTTTTTGCTCTTTTT	C	GGGCTTCTTCTCATTCTTCT	0.991	1
cox3	311	TTTTGCTCTTTTTCGGGCTT	C	TTCTCATTCTTCTTTGGCAC	0.995	2
cox3	314	TGCTCTTTTTCGGGCTTCTT	C	TCATTCTTCTTTGGCACCTA	0.997	2
cox3	388	GGATTGGGGTTTTAGATCCT	C	GGGAAATCCCTTTTCTTAAT	0.999	1
cox3	413	AATCCCTTTTCTTAATACCC	C	TATTCTCCCTTCATCCGGAG	0.993	2
cox3	422	TCTTAATACCCCTATTCTCC	C	TTCATCCGGAGCTGCCGTAA	0.993	2
cox3	512	CGCTTTAGTAGCTACCGTTT	C	ACTGGCTCTAGTATCCACTG	0.999	2
cox3	527	CGTTTCACTGGCTCTAGTAT	C	CACTGGCTTTCAAGGAATGG	1	2
cox3	602	TATTTATGGTTCTACCTTTT	C	CTTAGCAACTGGCTTTCATG	1	2
cox3	653	GATTATAGGTACTCTTTTCT	C	GATCATATGTGGTATTCGCC	1	2
cox3	754	GGCATTTTGTAGACGTGGTT	C	GGTTATTCCCATTTGTCTCT	1	1
cox3	764	AGACGTGGTTCGGTTATTCC	C	ATTTGTCTCTATCTATTGGT	1	2
matR	26	AGAGGCGATCAGAATGGTAC	C	CGAATCCATTTACGATCCCG	1	2
matR	32	GATCAGAATGGTACCCGAAT	C	CATTTACGATCCCGAGTTTC	0.908	2
matR	193	TCGACCGACATCGACTCATT	C	CAATCTTTAAGGAAGAGATC	0.995	1
matR	371	TGTACTACTATCGGCCCTAC	C	AGGCAACATCTACCTACACA	0.995	2
matR	458	GATTGTTCAGAGAATCAGAT	C	GGTTCTATTAAGGACAGGTC	0.973	2
matR	968	CGCGCGATATGCCGACGACT	C	ACTACTGGGAATTGTGGGTG	0.999	2
matR	1109	ACGGAGTACGGTAGAATTCC	C	CGGTACGGTCATTCGGGAAG	0.999	2
matR	1724	CGGAGACATCGTAAATTGGT	C	CGCGGGCATCGCGATAAGTC	0.996	2
matR	1745	CGCGGGCATCGCGATAAGTC	C	TCTGTCCTACTACAGGTGCC	0.999	2
matR	1765	CTCTGTCCTACTACAGGTGC	C	GCGACAACCTTTACCAAGTC	1	1
matR	1779	AGGTGCCGCGACAACCTTTA	C	CAAGTCCGAACGATTGTCGA	0.996	3
matR	1801	AAGTCCGAACGATTGTCGAC	C	ACCAGATCCGCTGGTCTGCA	0.995	1
matR	1832	CTGGTCTGCAATATTCACCC	C	AGCCCACAAGCACAAATCCT	1	2
matR	1871	CTCGGCGCGGAATATAATCC	C	AAAGTACTCCAAAGACTCAA	0.998	2
matR	1889	CCCAAAGTACTCCAAAGACT	C	AAATATAGTAAATCAAGAAG	0.999	2
mttB	25	CCTATGAATTTTATTTCGCA	C	CGGAAACTATTCTAGGAGAA	0.951	1
mttB	26	CTATGAATTTTATTTCGCAC	C	GGAAACTATTCTAGGAGAAG	0.986	2
mttB	59	AGGAGAAGTTCGAATCCGTT	C	CGTTCGGATATTGATCGGTC	0.946	2
mttB	64	AAGTTCGAATCCGTTCCGTT	C	GGATATTGATCGGTCTTGGT	0.987	1
mttB	100	TTGGTTTGACATGGTTTACG	C	GTTACTGGTTCCCGGAAGAG	0.999	1
mttB	112	GGTTTACGCGTTACTGGTTC	C	CGGAAGAGTTAATATCTCCA	0.998	1
mttB	128	GTTCCCGGAAGAGTTAATAT	C	TCCATTAGCTAAACCCTTTC	0.996	2
mttB	131	CCCGGAAGAGTTAATATCTC	C	ATTAGCTAAACCCTTTCTTA	0.985	2
mttB	178	CTTTGGACTCGTATTTTGTT	C	GTACACAATCAACGGAGGCC	0.998	1
mttB	188	GTATTTTGTTCGTACACAAT	C	AACGGAGGCCTTCCCGACAT	1	2
mttB	202	CACAATCAACGGAGGCCTTC	C	CGACATATGTTGCAACGTCT	0.999	1
mttB	223	CGACATATGTTGCAACGTCT	C	CAATAGCATGCTCTTACTTC	1	1
mttB	262	TCGTCTTTCCCTTAATAAGT	C	ATCAAATTTGGTGCTTTTTG	0.991	1
mttB	328	GGACGAAATACAATCGATTC	C	TCCATTTAAGTGGTTCTCGC	0.984	1
mttB	331	CGAAATACAATCGATTCCTC	C	ATTTAAGTGGTTCTCGCTTC	0.983	1
mttB	344	ATTCCTCCATTTAAGTGGTT	C	TCGCTTCTCCTTGTTCCTGT	0.933	2
mttB	346	TCCTCCATTTAAGTGGTTCT	C	GCTTCTCCTTGTTCCTGTTC	0.999	1
mttB	373	CCTTGTTCCTGTTCCTAACT	C	CTCCCCGGGTAGTTCCCAAT	0.948	1
mttB	374	CTTGTTCCTGTTCCTAACTC	C	TCCCCGGGTAGTTCCCAATG	0.998	2
mttB	376	TGTTCCTGTTCCTAACTCCT	C	CCCGGGTAGTTCCCAATGTT	0.99	1
mttB	379	TCCTGTTCCTAACTCCTCCC	C	GGGTAGTTCCCAATGTTTGG	0.995	1
mttB	407	TCCCAATGTTTGGCACTTTC	C	ATACTTCGTGGGTGCAACAT	0.999	2
mttB	497	TATGTTAACTGTTCGTATTT	C	GTTCATTCTATCGGTATGCT	0.997	2
mttB	505	CTGTTCGTATTTCGTTCATT	C	TATCGGTATGCTCCCAGGTA	0.941	1
mttB	541	AGGTACCTGTAATTGTGATC	C	GTTTGCCAGAACCAAGGGGT	0.997	1
mttB	548	TGTAATTGTGATCCGTTTGC	C	AGAACCAAGGGGTCTTTCTG	0.999	2
mttB	554	TGTGATCCGTTTGCCAGAAC	C	AAGGGGTCTTTCTGTGGAAA	0.998	2
mttB	578	GGGTCTTTCTGTGGAAACCT	C	CACGAACAATCGTCGTTTTT	0.997	2
mttB	610	GTCGTTTTTTGATGGTTTTT	C	CGCTTCTCACAGCTGCTCTT	0.997	1
mttB	616	TTTTGATGGTTTTTCCGCTT	C	TCACAGCTGCTCTTTCCACA	0.971	1
mttB	660	CCGGATATCTGGTGCCAAAT	C	GTCGCCCGTTTCCCTATTTC	0.992	3
mttB	667	TCTGGTGCCAAATCGTCGCC	C	GTTTCCCTATTTCTTCGATA	0.993	1
mttB	672	TGCCAAATCGTCGCCCGTTT	C	CCTATTTCTTCGATAATAGA	0.967	3
mttB	674	CCAAATCGTCGCCCGTTTCC	C	TATTTCTTCGATAATAGAGT	0.995	2
mttB	683	CGCCCGTTTCCCTATTTCTT	C	GATAATAGAGTTGGCTATCT	0.997	2
mttB	704	GATAATAGAGTTGGCTATCT	C	TGTGGCATCGATTGTACAAG	1	2
mttB	713	GTTGGCTATCTCTGTGGCAT	C	GATTGTACAAGTTCGTGAAG	0.998	2
nad1	167	ACAACCTCTAGCAGATGGTT	C	GAAATTGATTCTAAAAGAAC	1	2
nad1	215	ACCAAGTAGTGCTAATTTCT	C	CCTTTTTAGAATGGCTCCAG	1	2
nad1	265	TTATGTTAAGTCTGGTCGCT	C	GGGCCGTTGTACCTTTTGAT	0.999	1
nad1	307	ATGGTATGGTATTGTCAGAT	C	CGAACATAGGGCTACTTTAT	0.995	1
nad1	308	TGGTATGGTATTGTCAGATC	C	GAACATAGGGCTACTTTATT	1	2
nad1	368	AGGTGTTTATGGAATTATTA	C	AGCAGGTCGGTCTAGTAATT	0.998	2
nad1	376	ATGGAATTATTACAGCAGGT	C	GGTCTAGTAATTCGAAATAT	0.994	1
nad1	401	TAGTAATTCGAAATATGCCT	C	TCTAGGAGCATTACGATCTG	1	2
nad1	436	GATCTGCAGCTCAAATGGTC	C	CTTATGAAGTCTCTATTGGT	0.998	1
nad1	490	CTGTACTAATATGTGTAGGT	C	CCCGTAATTCGAGTGAGATT	0.997	1
nad1	492	GTACTAATATGTGTAGGTCC	C	CGTAATTCGAGTGAGATTGT	0.989	3
nad1	493	TACTAATATGTGTAGGTCCC	C	GTAATTCGAGTGAGATTGTC	0.995	1
nad1	500	ATGTGTAGGTCCCCGTAATT	C	GAGTGAGATTGTCATGGCGC	1	2
nad1	536	GGCGCAAAAGCAGATATGGT	C	CGGTATTCCCTTGTTCCCTG	0.997	2
nad1	537	GCGCAAAAGCAGATATGGTC	C	GGTATTCCCTTGTTCCCTGT	0.993	3
nad1	571	TCCCTGTATTGGTTATGTTC	C	TCATTTCTCGTCTAGCAGAA	0.997	1
nad1	573	CCTGTATTGGTTATGTTCCT	C	ATTTCTCGTCTAGCAGAAAC	1	3
nad1	580	TGGTTATGTTCCTCATTTCT	C	GTCTAGCAGAAACTAATCGA	0.998	1
nad1	635	CCCAGAAGCGGAAGCTGAAT	C	AGTTGCAGGCTATAATGTAG	0.999	2
nad1	674	AGAATATTCTTCAATGGGGT	C	TGCTCTTTCTTTTTTGGGAG	1	2
nad1	683	TTCAATGGGGTCTGCTCTTT	C	TTTTTTGGGAGAGTATGCCA	0.999	2
nad1	725	TATGATCTTAATGAGTGGTC	C	ATGCACATCGCTCTCTCCAG	0.995	2
nad1	734	AATGAGTGGTCCATGCACAT	C	GCTCTCTCCAGGAGGTTGGC	0.997	2
nad1	740	TGGTCCATGCACATCGCTCT	C	TCCAGGAGGTTGGCCGCCTA	0.999	2
nad1	743	TCCATGCACATCGCTCTCTC	C	AGGAGGTTGGCCGCCTATCC	0.999	2
nad1	755	GCTCTCTCCAGGAGGTTGGC	C	GCCTATCCTAGATCTTCCCA	0.995	2
nad1	779	TATCCTAGATCTTCCCATTT	C	CAAGAAGATCCCGGGCTCGA	1	2
nad1	802	AGAAGATCCCGGGCTCGATC	C	GGTTTAGTATCAAGGTGATT	1	1
nad1	823	GGTTTAGTATCAAGGTGATT	C	TGTTTCCGTTCCTATATATA	0.968	1
nad1	830	TATCAAGGTGATTCTGTTTC	C	GTTCCTATATATATGGGTCC	1	2
nad1	898	ATCAATTAATGGGACTTGGC	C	GGAAAGTGTTCTTGCCTCTA	0.999	1
nad1	928	TCTTGCCTCTATCATTAGCT	C	GGGTAGTCCCCGTTTCTGGT	0.999	1
nad1	937	TATCATTAGCTCGGGTAGTC	C	CCGTTTCTGGTGTTTCAGTC	0.993	1
nad1	953	AGTCCCCGTTTCTGGTGTTT	C	AGTCACCTTTCAATGGCTCC	0.998	2
nad2	26	CAATCTTTTTTTAGCGGTTT	C	CCCAGAGATCTTTATCATTA	0.996	2
nad2	56	CTTTATCATTAATGCAACCT	C	CATTTTGCTCATTCATGGAG	0.999	2
nad2	223	CCCATTTATTCTGGAATAAT	C	TTTTTAGGAGGGACAATTTT	0.997	1
nad2	308	CATTTCGATGTGTTTCGATT	C	TTCCGAACAAGAGAGGTTTG	0.997	2
nad2	311	TTCGATGTGTTTCGATTCTT	C	CGAACAAGAGAGGTTTGATG	0.999	2
nad2	341	GAGGTTTGATGCTTTTGAAT	C	CATTGTATTAATTCCACTTT	0.999	2
nad2	356	TGAATCCATTGTATTAATTC	C	ACTTTCTACTCGCAGTATGC	0.993	2
nad2	367	TATTAATTCCACTTTCTACT	C	GCAGTATGCTCTTTATGATC	0.998	1
nad2	388	GCAGTATGCTCTTTATGATC	C	CGGCTCATGATTCAATTGCC	0.999	1
nad2	394	TGCTCTTTATGATCCCGGCT	C	ATGATTCAATTGCCATGTAT	0.998	1
nad2	401	TATGATCCCGGCTCATGATT	C	AATTGCCATGTATTTAGCTA	0.993	2
nad2	428	CATGTATTTAGCTATTGAGC	C	TCAAAGTTTATGTTTTTATG	0.999	2
nad2	497	ATTTTCCACGGAAGCCGGCT	C	GAAATATTTGATCTTAGGTG	0.999	2
nad2	523	ATTTGATCTTAGGTGCATTT	C	CCTCTGGAATATTATTGTTT	0.997	1
nad2	662	TATTTTTATGGGGATTCTAT	C	TATCGCTGTAGGATTCCTAT	0.999	2
nad2	788	TGCGCCTAAAATATCTATTT	C	TGCTAATATTTCACGTGTTT	0.999	2
nad2	800	ATCTATTTCTGCTAATATTT	C	ACGTGTTTCTATTTATGGTT	0.966	2
nad2	809	TGCTAATATTTCACGTGTTT	C	TATTTATGGTTCCTATGGAG	0.998	2
nad2	920	CCAAACGAAAGTCAAAAGAC	C	TCTAGCTCATAGTTCAATTG	0.999	2
nad2	928	AAGTCAAAAGACCTCTAGCT	C	ATAGTTCAATTGGACATGTA	0.995	1
nad2	958	TTGGACATGTAGGTTATATT	C	GTACTGGTTTCTCATGTGGA	1	1
nad2	962	ACATGTAGGTTATATTCGTA	C	TGGTTTCTCATGTGGAACCA	0.997	2
nad2	1028	TGGTATCTTTATTTATGCAT	C	AATGACGATAGATGCATTCG	0.999	2
nad2	1058	AGATGCATTCGCCATAGTTT	C	AGCATTACGGCAAACCCGTG	0.997	2
nad2	1127	AGCCAAAACGAATCCTATTT	C	GGCTATTACCTTCTCCATTA	0.999	2
nad2	1189	TACCCCCGTTAGCCGGCTTT	C	GTAGCAAATTCTATTTGTTC	1	1
nad2	1246	GTGGGGCTTACTTCCTAGCC	C	CAGTGGGAGTAGTGACTAGC	0.995	1
nad2	1298	TTTTTATTATATACGCTTAG	C	GAAAAGAATGTTTTTTGATA	1	2
nad2	1400	GACTTCCTCTTTCATTACTT	C	ATCCTTTCCATATCCCTCTC	0.99	2
nad2	1403	TTCCTCTTTCATTACTTCAT	C	CTTTCCATATCCCTCTCCCC	0.967	2
nad2	1408	CTTTCATTACTTCATCCTTT	C	CATATCCCTCTCCCCTGTTC	0.977	1
nad2	1409	TTTCATTACTTCATCCTTTC	C	ATATCCCTCTCCCCTGTTCT	0.988	2
nad2	1457	TCATCAAATGGCACTCAGTT	C	ATATCTTTAANNNNNNNNNN	0.997	2
nad3	44	TATCTATTTAGTGATCAGTC	C	GCTAGTTTCTTTGATCCTAC	1	2
nad3	80	CCTACTCGGTGTTCCTTTTT	C	ATTTGCTTCCAATAGTTCGA	0.999	2
nad3	124	ATCCAGAAAAATTGTCGGCC	C	ACGAATGTGGTTCCGATCCT	0.999	1
nad3	137	GTCGGCCCACGAATGTGGTT	C	CGATCCTTCCGGTGATGCCA	1	2
nad3	146	CGAATGTGGTTCCGATCCTT	C	CGGTGATGCCAGAAGTCGTT	1	2
nad3	208	TTTCCATTTTATTTATTATC	C	CTGATCCGGAAGTAACCTTT	0.999	1
nad3	209	TTCCATTTTATTTATTATCC	C	TGATCCGGAAGTAACCTTTT	1	2
nad3	215	TTTATTTATTATCCCTGATC	C	GGAAGTAACCTTTTCCTTTC	0.992	2
nad3	230	TGATCCGGAAGTAACCTTTT	C	CTTTCCTTGGGCAGTACCTC	0.999	2
nad3	247	TTTCCTTTCCTTGGGCAGTA	C	CTCCCAACAAGATTGATCCG	0.992	1
nad3	251	CTTTCCTTGGGCAGTACCTC	C	CAACAAGATTGATCCGTTTG	0.998	2
nad3	266	ACCTCCCAACAAGATTGATC	C	GTTTGGATCTTGGTCCATGA	1	2
nad3	275	CAAGATTGATCCGTTTGGAT	C	TTGGTCCATGATGGCCTTTT	0.998	2
nad3	317	ATTGATTTTGACGATTGGAT	C	TCTCTATGAATGGAAAAGGG	1	2
nad3	344	TGAATGGAAAAGGGGTGCTT	C	GGATCGGGAGTAANNNNNNN	0.999	2
nad3	349	GGAAAAGGGGTGCTTCGGAT	C	GGGAGTAANNNNNNNNNNNN	0.999	1
nad4	44	CTATTTCGATCTAAGTGGTC	C	TATTCCGTGTCCCGTGCTAG	0.991	2
nad4	50	CGATCTAAGTGGTCCTATTC	C	GTGTCCCGTGCTAGGAAGCA	0.999	2
nad4	74	TCCCGTGCTAGGAAGCATTA	C	TCCTCTTTTCATTCCAAATT	0.997	2
nad4	77	CGTGCTAGGAAGCATTACTC	C	TCTTTTCATTCCAAATTCAA	0.999	2
nad4	107	TCCAAATTCAAGAATACGAC	C	GATACGATTGATTGGTCTGT	0.999	2
nad4	154	CTCTTATTACTTTTTTGTAT	C	CTCCCGTTCCTCGGATACAA	0.999	1
nad4	158	TATTACTTTTTTGTATCCTC	C	CGTTCCTCGGATACAATTCG	0.992	2
nad4	164	TTTTTTGTATCCTCCCGTTC	C	TCGGATACAATTCGATCCTT	0.993	2
nad4	166	TTTTGTATCCTCCCGTTCCT	C	GGATACAATTCGATCCTTCT	0.98	1
nad4	197	CGATCCTTCTACGGCCAAAT	C	TCAATTTGTGGAAAGCCTTC	0.998	2
nad4	317	TCTGATCCCTATTTGCATTT	C	AGTGGGTTGGTCTGGTATGA	0.999	2
nad4	362	TTATGGGAAAGAGTATATTA	C	AGCATCTCTAATTCGTGAAT	0.999	2
nad4	368	GAAAGAGTATATTACAGCAT	C	TCTAATTCGTGAATTTTTAA	0.997	2
nad4	376	ATATTACAGCATCTCTAATT	C	GTGAATTTTTAATGATCGCC	0.977	1
nad4	403	TTTTAATGATCGCCGTGTTC	C	GCATGCTGGATCCTCTACTA	0.999	1
nad4	416	CGTGTTCCGCATGCTGGATC	C	TCTACTATTCTATGTTCTTC	0.992	2
nad4	433	ATCCTCTACTATTCTATGTT	C	TTCCCGAAAGCGTGCCAATC	0.999	1
nad4	436	CTCTACTATTCTATGTTCTT	C	CCGAAAGCGTGCCAATCCCT	0.999	1
nad4	437	TCTACTATTCTATGTTCTTC	C	CGAAAGCGTGCCAATCCCTA	0.992	2
nad4	449	TGTTCTTCCCGAAAGCGTGC	C	AATCCCTATGTTCATTATTA	0.995	2
nad4	608	AACCACCGATTTACAAATTT	C	ATTAACCACAGAATTTAGTG	0.998	2
nad4	659	AATCTTTCTATGGATTGCTT	C	TTTCGCCTCTTTCGCCGTCA	0.999	2
nad4	710	GGTACCAGTTCATATTTGGT	C	ACCCGAAGCTCATGTAGAGG	1	2
nad4	767	CGTCATCTTGGCAGGAATTC	C	TTTAAAATTGGGAACCCACG	1	2
nad4	784	TTCCTTTAAAATTGGGAACC	C	ACGGGTTTTTAAGATTTTCA	0.994	1
nad4	832	TGTTTCCCGAAGCGACACTT	C	GTTCCACTCCTTTCATTTAT	0.999	1
nad4	836	TCCCGAAGCGACACTTCGTT	C	CACTCCTTTCATTTATACTC	0.992	2
nad4	857	CACTCCTTTCATTTATACTC	C	AAGCGCGATTGCAATAATAT	0.973	2
nad4	887	TGCAATAATATATACTTCCT	C	GACCACTTCAAGACAGATCG	0.997	2
nad4	896	ATATACTTCCTCGACCACTT	C	AAGACAGATCGATCTTAAGA	0.998	2
nad4	934	AGAAGATCATTGCTTACTCC	C	CAGTAGCCCATATGAATCTG	0.999	1
nad4	977	GACTATTGGTATGTTTAGTC	C	GAACATACAGGGAATTGGAG	1	2
nad4	1006	AGGGAATTGGAGGTAGCATT	C	CACCGATGTCAAGTCATGGA	0.986	1
nad4	1007	GGGAATTGGAGGTAGCATTC	C	ACCGATGTCAAGTCATGGAC	0.992	2
nad4	1010	AATTGGAGGTAGCATTCCAC	C	GATGTCAAGTCATGGACCGG	0.998	2
nad4	1016	AGGTAGCATTCCACCGATGT	C	AAGTCATGGACCGGTTCCTT	0.995	2
nad4	1028	ACCGATGTCAAGTCATGGAC	C	GGTTCCTTCAGCCCTTTTTC	0.999	2
nad4	1033	TGTCAAGTCATGGACCGGTT	C	CTTCAGCCCTTTTTCTATGT	0.999	1
nad4	1101	ACTCGACTTGTTAGATATTA	C	GGAGGTTTAGTGAGCACCAT	0.964	3
nad4	1129	TAGTGAGCACCATGCCGAAT	C	TCCCTACCATTTCCTTCTCT	0.998	1
nad4	1132	TGAGCACCATGCCGAATCTC	C	CTACCATTTCCTTCTCTTCC	0.998	1
nad4	1142	GCCGAATCTCCCTACCATTT	C	CTTCTCTTCCACTTTGGCCA	0.99	2
nad4	1148	TCTCCCTACCATTTCCTTCT	C	TTCCACTTTGGCCAATATGA	0.998	2
nad4	1151	CCCTACCATTTCCTTCTCTT	C	CACTTTGGCCAATATGAGTT	0.992	2
nad4	1172	CACTTTGGCCAATATGAGTT	C	ACCTGGTACTAGCAGCTTTA	1	2
nad4	1205	CAGCTTTATCGGGGAATTTC	C	CATCTCAGTAGGAGCTTTCC	1	2
nad4	1206	AGCTTTATCGGGGAATTTCC	C	ATCTCAGTAGGAGCTTTCCA	0.96	3
nad4	1211	TATCGGGGAATTTCCCATCT	C	AGTAGGAGCTTTCCAAAGAA	0.997	2
nad4	1307	CCTTTGGCTATATAATCGTG	C	GGTTTCTGGAAATTTAAAAC	0.999	2
nad4	1355	CCTCCATAAATTCTCCGATC	C	AAATGGCAGAGAAGTTTCCA	0.995	2
nad4	1373	TCCAAATGGCAGAGAAGTTT	C	CATATTTATACCTTTTCTTG	0.999	2
nad4	1405	CTTTTCTTGTTGGAGTTGTT	C	GGATGGGTGTTCACCCCAAA	0.999	1
nad4	1417	GAGTTGTTCGGATGGGTGTT	C	ACCCCAAAGTGTTCCCGGAC	0.999	1
nad4	1433	TGTTCACCCCAAAGTGTTCC	C	GGACCGCATGCATACATCCG	0.999	2
nad4	1438	ACCCCAAAGTGTTCCCGGAC	C	GCATGCATACATCCGTAAGT	0.991	1
nad4L	2	NNNNNNNNNNNNNNNNNNNA	C	GGATCCTATCAAATATTTCA	0.914	2
nad4L	41	CACATTTTCTATGATCATCT	C	TATTTCAGGTATTCGGGGAA	0.999	2
nad4L	47	TTCTATGATCATCTCTATTT	C	AGGTATTCGGGGAATCCTCC	0.998	2
nad4L	55	TCATCTCTATTTCAGGTATT	C	GGGGAATCCTCCTTAATAGA	0.992	1
nad4L	86	CCTTAATAGACGAAATATTC	C	TATTATGTTAATGCCAATTG	0.999	2
nad4L	100	ATATTCCTATTATGTTAATG	C	CAATTGAATCAATGTTATTA	0.999	1
nad4L	110	TATGTTAATGCCAATTGAAT	C	AATGTTATTAGCTGTGAATT	0.999	2
nad4L	131	AATGTTATTAGCTGTGAATT	C	GAACTTTTTGGTATTTTCCG	1	2
nad4L	158	TTTGGTATTTTCCGTTTCTT	C	GGATGATATGATGGGTCAAT	1	2
nad4L	179	GGATGATATGATGGGTCAAT	C	ATTTGCTTCATTGGTTCCAA	1	2
nad4L	188	GATGGGTCAATCATTTGCTT	C	ATTGGTTCCAACGGTGGCAG	0.999	2
nad4L	197	ATCATTTGCTTCATTGGTTC	C	AACGGTGGCAGCTGCGGAAT	0.999	2
nad4L	281	AGGGACTATTGCTGTAGAAT	C	TATTAATAGCATTCAAGGTT	0.999	2
nad5	155	TGCTTTTTATGAAGTCGCAC	C	GGGAGCTAGTGCTTGCTATC	1	2
nad5	242	GGGCTTCTTGTTCGATAGCC	C	GACCGTAGTGATGTTAATTG	1	2
nad5	272	GATGTTAATTGTGGTTACAT	C	CATAAGTAGCTTGGTCCATC	0.999	2
nad5	315	TATTCCATTTCATATATGTC	C	GAGGATCCGCATAGCCCTCG	0.989	3
nad5	358	TTATGTGTTATTTATCCATT	C	TTACTTTTTTTATGCCAATG	0.994	1
nad5	374	CATTCTTACTTTTTTTATGC	C	AATGTTGGTGACTGGAGATA	0.997	2
nad5	398	GTTGGTGACTGGAGATAACT	C	TCTTCAATTATTCCTGGGAT	1	2
nad5	506	AGCAGCTATAAAAGCTATGC	C	TGTCAATCGAGTAGGTGATT	1	2
nad5	539	AGGTGATTTTGGATTAGCTC	C	TGGGATTTCGGGTCGTTTTA	1	2
nad5	548	TGGATTAGCTCCTGGGATTT	C	GGGTCGTTTTACTCTCTTTC	0.998	2
nad5	553	TAGCTCCTGGGATTTCGGGT	C	GTTTTACTCTCTTTCAAACA	0.999	1
nad5	598	ACTTTTCAACCATTTTTGCT	C	GTGCTAGTGCCCCCAGAAAT	0.999	1
nad5	608	CATTTTTGCTCGTGCTAGTG	C	CCCCAGAAATTCTTGGATTT	0.993	2
nad5	631	CCAGAAATTCTTGGATTTTT	C	GCAATATGAGATTGAATGCC	0.992	1
nad5	676	CTCTTATTTGTATTTTACTT	C	TTATTGGTGCTGTTGGGAAA	1	1
nad5	713	GAAATCCGCACAGATAGGAT	C	GCATACTTGGTCACCCGATG	0.998	2
nad5	725	GATAGGATCGCATACTTGGT	C	ACCCGATGCTATGGAGGGTC	1	2
nad5	764	TCCCACTCCAGTATCCGCTT	C	GATTCATGCAGCTACTACGG	0.991	2
nad5	782	TTCGATTCATGCAGCTACTA	C	GGTAACAGCTGGCGTTTTCA	1	2
nad5	835	GCTCCCCTTTATTTGAATAC	C	CACCTACGGCTTTGATTGTT	1	1
nad5	863	GGCTTTGATTGTTATTACTT	C	TGCAGGAGCTACGACGTCAT	0.999	2
nad5	875	TATTACTTCTGCAGGAGCTA	C	GACGTCATTCCTTGCGGCAA	1	2
nad5	1184	TCTAATTGGATTTCCTTTTC	C	AACTGGATTTTATTCCAAAG	1	2
nad5	1310	TTCTTATTACTCTTTTCGTT	C	ACTTTTTCTAACATTTCTAG	0.999	2
nad5	1490	CAATTTTTGGGCCAATTCCC	C	CTTCGTACTACCAAAAAATG	0.999	2
nad5	1550	GTTTGCTGCTCCAACCATTA	C	CAAACTAATACCTATTCCGT	0.995	2
nad5	1568	TACCAAACTAATACCTATTC	C	GTTTAGTACTTCAGGTGCTT	1	2
nad5	1580	ACCTATTCCGTTTAGTACTT	C	AGGTGCTTCTGTTGCGTATA	0.998	2
nad5	1589	GTTTAGTACTTCAGGTGCTT	C	TGTTGCGTATAATGTAAATC	0.985	2
nad5	1610	TGTTGCGTATAATGTAAATC	C	CGTAGCGGATCAATTCCAAC	0.999	2
nad5	1859	AAGTCAACTTCAAAGTGGAT	C	TGTTTATCATTATGCCTTTG	0.998	2
nad5	1895	CTTTGCAATGTTACTTGGTT	C	AACTCTATTTGTGACCTTTT	0.998	2
nad5	1916	AACTCTATTTGTGACCTTTT	C	TCGTATGTGGGACTCTCTAT	0.999	2
nad5	1918	CTCTATTTGTGACCTTTTCT	C	GTATGTGGGACTCTCTATCT	0.999	1
nad5	1958	TTCTTGGGTAGATAATCGAT	C	GTCTTTCATCTGGATAGTGA	0.995	2
nad6	17	NNNNATGATACTTTCTGTTT	C	GTCGAGCCCTGCTTTGGTCT	0.995	2
nad6	26	ACTTTCTGTTTCGTCGAGCC	C	TGCTTTGGTCTCTGGTTTGA	0.999	2
nad6	83	AAATCCGGTACATTCCGTTT	C	GTTTCCCATCCCAGTCTTTC	0.998	2
nad6	88	CGGTACATTCCGTTTCGTTT	C	CCATCCCAGTCTTTCGCGAC	0.981	1
nad6	89	GGTACATTCCGTTTCGTTTC	C	CATCCCAGTCTTTCGCGACA	0.996	2
nad6	95	TTCCGTTTCGTTTCCCATCC	C	AGTCTTTCGCGACACTTCAG	0.99	2
nad6	103	CGTTTCCCATCCCAGTCTTT	C	GCGACACTTCAGGTTTACTT	0.962	1
nad6	146	TTTGTTAGGTCTCGACTTCT	C	CGCTATGATCTTCCCAGTAG	1	2
nad6	161	CTTCTCCGCTATGATCTTCC	C	AGTAGTTCATATAGGAGCTA	0.999	2
nad6	169	CTATGATCTTCCCAGTAGTT	C	ATATAGGAGCTATAGCCGTT	1	1
nad6	191	TATAGGAGCTATAGCCGTTT	C	ATTCCTATTCGTTGTTATGA	0.999	2
nad6	236	CCATATTCAAATAGCGGAGA	C	TCACGAAGAAGTATTGCGCT	1	2
nad6	446	TTTACTTTATACCTACTATT	C	CGTCTGGTTTTTGGTTCCTA	0.999	2
nad6	463	ATTCCGTCTGGTTTTTGGTT	C	CTAGTCTTATTTTATTAGTA	0.992	1
nad7	38	GCAAATCAAAAATTTCACTT	C	GAATTTCGGACCTCAACATC	0.999	2
nad7	45	AAAAATTTCACTTCGAATTT	C	GGACCTCAACATCCTGCTGC	0.997	3
nad7	77	TCCTGCTGCTCATGGTGTTT	C	ACGATCAGTATTGGAAATGA	0.991	2
nad7	83	TGCTCATGGTGTTTCACGAT	C	AGTATTGGAAATGAACGGAG	1	2
nad7	137	TGCGGAACCACATATTGGAT	C	ACTCCATAGAGGGACTGAGA	0.999	2
nad7	200	TCTTCAAGCTTTACCTTATT	C	TGATCGTTCAGACTATGTTT	0.995	2
nad7	209	TTTACCTTATTCTGATCGTT	C	AGACTATGTTTCTACGATGG	0.989	2
nad7	224	TCGTTCAGACTATGTTTCTA	C	GATGGCCCAAGAACACGCTC	1	2
nad7	244	CGATGGCCCAAGAACACGCT	C	ATTCTTCAGCCGTAGAGAGA	0.999	1
nad7	251	CCAAGAACACGCTCATTCTT	C	AGCCGTAGAGAGACTTTTGA	0.993	2
nad7	316	AATATATACGAGTGTCATTC	C	GTGAAATAACTCGAATTTCA	0.993	1
nad7	335	CCGTGAAATAACTCGAATTT	C	AAATCATTCACTTGCTTTAA	0.999	2
nad7	344	AACTCGAATTTCAAATCATT	C	ACTTGCTTTAACTACTCATG	0.999	2
nad7	383	TGCTATGGATGTGGGAGCAT	C	AACTCCGTTCCTGTGGGCTT	1	2
nad7	404	AACTCCGTTCCTGTGGGCTT	C	TGAGGAGCGGGAAAAATTGT	0.997	2
nad7	533	ATGTCGAGATATTGATTCCT	C	CACACAACAATTTTCTTCTC	0.992	2
nad7	578	CGACGAATTAGAAGAGATGT	C	AACCGGCAACCGTATCTGGA	1	2
nad7	679	GTGGTGTAATGTTAAGAGGT	C	CAGGGGTATGCTGGGATTCG	0.987	1
nad7	698	TCCAGGGGTATGCTGGGATT	C	GCGAAGAGCAGCACCTTACG	1	2
nad7	724	GAGCAGCACCTTACGATGTT	C	ATGACCAATCGGATCCTGAC	1	1
nad7	734	TTACGATGTTCATGACCAAT	C	GGATCCTGACGTACCAGTAG	1	2
nad7	739	ATGTTCATGACCAATCGGAT	C	CTGACGTACCAGTAGGTACC	0.999	1
nad7	740	TGTTCATGACCAATCGGATC	C	TGACGTACCAGTAGGTACCA	0.999	2
nad7	769	CAGTAGGTACCAGAGGAGAT	C	GCTATGATCGTTACTGTATC	1	1
nad7	789	CGCTATGATCGTTACTGTAT	C	CGTATCGAAGAGATGCGACA	0.922	3
nad7	836	TCGGATCATTGTGCAATGTC	C	TAATCAAATGCCTAGTGGCA	0.999	2
nad7	926	GAAACTATCCATGGAATCCT	C	AATTCACCATTTCGAACCTT	0.999	2
nad7	944	CTCAATTCACCATTTCGAAC	C	TTATACAGAAGGGTTTTCCG	0.996	2
nad7	973	AAGGGTTTTCCGTACCAGCT	C	CTTCTACCTATACCGCAGTT	0.975	1
nad7	1050	AGTAATGGAAGCAATCGTCC	C	TACCGTCGTAAAATAAGAGC	0.966	3
nad7	1057	GAAGCAATCGTCCCTACCGT	C	GTAAAATAAGAGCACCTGGC	0.998	1
nad7	1079	TAAAATAAGAGCACCTGGCT	C	TGCCCATTCACAAGGACTCG	0.999	2
nad7	1088	AGCACCTGGCTCTGCCCATT	C	ACAAGGACTCGATTCTATGT	0.996	2
nad7	1103	CCATTCACAAGGACTCGATT	C	TATGTCCAAACATCACATGC	0.999	2
nad7	1124	TATGTCCAAACATCACATGC	C	AGCAGATGTGGTCACCATCA	1	2
nad7	1137	CACATGCCAGCAGATGTGGT	C	ACCATCATAGGTACTCAAGA	0.941	3
nad7	1166	AGGTACTCAAGATATTGTGT	C	TGGAGAGGTGGATAGATAGN	1	2
nad9	14	NNNNNNNATGGATAACCAAT	C	CATTTTCAAATATAGTTGGG	0.996	2
nad9	92	ATCGGAACATGGGAATAGAT	C	TGATACCAATACGGACTACC	0.996	2
nad9	113	TGATACCAATACGGACTACC	C	ATTTCAATTGTTGTGCTTTC	1	2
nad9	167	CTATACAAGGGTTCAAGTTT	C	GATCGATATTTGCGGAGTTG	0.998	2
nad9	190	TCGATATTTGCGGAGTTGAT	C	ATCCCTCTCGAAAACGAAGA	1	1
nad9	298	ACGAAGTAACACGAATATCT	C	CGGTAGTAAGTCCATTTCCA	0.998	1
nad9	311	AATATCTCCGGTAGTAAGTC	C	ATTTCCATCAGCCGGCCGGT	0.999	2
nad9	328	GTCCATTTCCATCAGCCGGC	C	GGTGGGAGCGAGAAGTTTGG	1	1
nad9	368	GGATATGTTTGGTGTTTCTT	C	CATCAATCATCCGGATCTAC	1	2
nad9	398	TCCGGATCTACGCCGTATAT	C	AACAGATTATGGTTTCGAGG	0.998	2
nad9	439	GTCATCCATTACGAAAAGAC	C	TTCCTCTGAGTGGATATGTG	0.998	1
nad9	539	AGAATTTCGCTATTTCGATT	C	TGCTAGTCCTTGGGAACAGC	1	2
rpl10	101	CTCATTCCATTCCAGTGGCT	C	GACCAGTAACCAATGGCGAA	0.995	2
rpl10	134	ATGGCGAAAACTAAAAAATC	C	ATGGTTTCCCGGTAGAACCC	0.966	2
rpl10	155	ATGGTTTCCCGGTAGAACCC	C	ATTTCGCCCAAGTTGTTGCG	0.975	2
rpl10	239	TGCAGGTCCCACTTGTATAT	C	GTATTTGGCCGAAGAAGCAT	0.994	2
rpl10	277	CATCGGACAGGTTGGAGTTC	C	TACCTTCTTGGGACTCCATG	0.958	1
rpl10	314	CATGGACCAAGATCTGCTTT	C	ATTATATGGGCAATACCGAT	0.979	2
rpl16	61	AAGGCAGATGTAGTAGGGGT	C	GCGAACCGGACGGTACACAA	0.999	1
rpl16	102	CTTGGTTTTGGAAGATATGG	C	ACTAAAAGTTGTAGAGCTGG	0.935	3
rpl16	104	TGGTTTTGGAAGATATGGCA	C	TAAAAGTTGTAGAGCTGGTC	1	2
rpl16	164	TGAAGCAGCGCGTCGGGCTA	C	AATCGGACAATTCCATCGTG	1	2
rpl16	232	GTAAGATATGGGTAAGAGTT	C	TCGCAGATCTCCCTATTACC	0.995	1
rpl16	321	GGTTGGATTGCTCGTGTGTC	C	ACGGGACAAATCCCATTTGA	0.903	3
rpl16	335	TGTGTCCACGGGACAAATCC	C	ATTTGAAATGGATGGTGTGA	0.999	2
rpl16	401	TACATTAGCGGCGCATAAAC	C	ATGTTCGTCAACCAAGTTTG	0.997	2
rpl16	407	AGCGGCGCATAAACCATGTT	C	GTCAACCAAGTTTGTTCAGT	0.992	2
rpl2	215	TCGTTCTTCTCGGATCGCTC	C	AGTACGATGGATCGAGGGGG	0.996	2
rpl2	517	AGGACGTTTTCTTCTCCGCC	C	TCTCCTCTCCAAAGGCCAAG	0.959	1
rpl5	35	TTTTCATTACGAAGATGTAT	C	ACGTCAGGATCCGTTGCTCA	0.99	2
rpl5	47	AGATGTATCACGTCAGGATC	C	GTTGCTCAAACCGAATCACG	0.998	2
rpl5	59	TCAGGATCCGTTGCTCAAAC	C	GAATCACGCCAACGTTATGG	0.998	2
rpl5	64	ATCCGTTGCTCAAACCGAAT	C	ACGCCAACGTTATGGAAGTT	0.94	1
rpl5	92	CGTTATGGAAGTTCCTGGAT	C	GTGTGAAATAAGAGTAGTAC	0.999	2
rpl5	166	GAAAATTGGCTATGGAGATT	C	CGCGCGGTCAGAGATTCATA	0.98	1
rpl5	169	AATTGGCTATGGAGATTCCG	C	GCGGTCAGAGATTCATACAG	0.998	1
rpl5	317	GCATGGAATGTCTAATTTTT	C	GGTCAGAATCTCGACAGTAA	0.999	2
rpl5	329	TAATTTTTCGGTCAGAATCT	C	GACAGTAATGTCTCTGTTAG	0.963	2
rpl5	512	CACACAAGATGAGACTTTAC	C	ACCGTGGAGCGGCTTTTTGC	0.994	2
rpl5	515	ACAAGATGAGACTTTACCAC	C	GTGGAGCGGCTTTTTGCAAA	0.999	2
rps1	125	GTTCTTGGTGGATGCAGGAC	C	TGGGACCCCCAGAATTTGTA	0.985	2
rps1	158	AATTTGTATGCAAGATGAGC	C	TACAGGAGTGCCAATCAACC	0.996	2
rps1	209	GTTTGAGAATAAGGTGGGAT	C	CCTGGATCTAGTGGCCGGTG	0.978	2
rps1	590	GAGCATTAACCCCAAAAGGA	C	GAATATTGTGGTGTTCTAAN	0.912	2
rps10	62	AGAAAGACCACCAAAAGTAA	C	GACCACCAAGATACGCATAG	0.999	2
rps10	76	AAGTAACGACCACCAAGATA	C	GCATAGTGATTCGATCTTTT	0.949	1
rps10	298	AATTGCGCAAGAAGTTCTTT	C	GGTTAAAACGCCAGCGTATA	1	1
rps10	362	ATTTTCTTGCAAGACCCGTT	C	GGATAAGGGAAAACTCCAGA	0.998	2
rps10	391	GAAAACTCCAGAGATTGCTT	C	GANNNNNNNNNNNNNNNNNN	0.911	1
rps12	71	CACGGACCGTACTCGAGCTT	C	GGATCAATGTCCCCAGAAGC	1	2
rps12	100	GTCCCCAGAAGCAAGGAGTA	C	GCCCGCGTGTTTCAACGAGA	0.999	1
rps12	104	CCAGAAGCAAGGAGTACGCC	C	GCGTGTTTCAACGAGAACAC	1	2
rps12	146	GAAAAAACCTAATTCAGCTC	C	ACGTAAGATAGCCAAAGTAC	1	2
rps12	196	ATCGACATGATATATTTGCT	C	ACATTCCGGGCGAAGGTCAT	0.998	1
rps12	221	TCCGGGCGAAGGTCATAATT	C	GCAGGAACATTCTATGGTGT	1	2
rps12	269	AGGAGGTAGAGTGAAAGATT	C	GCCAGGTGTAAAATCCCATT	0.993	2
rps12	284	AGATTCGCCAGGTGTAAAAT	C	CCATTGTATTCGAGGAGTCA	0.998	2
rps13	26	ATATATTTCAAGAGCTGGAT	C	AGTTGCCGATGAACAAGTAA	0.946	2
rps13	56	TGAACAAGTAAGAATTGCCT	C	AACAAAAATGGATGGAATTG	0.992	2
rps13	100	CTAAAAAAGCCATTCAGGTT	C	GTTATCGATTAGGTATCAGT	0.993	1
rps13	256	AACGATTAATTTCTATTTCT	C	GTTATCGTGGAATTCGTCAT	0.998	1
rps13	287	AATTCGTCATCAAGATGGAT	C	GCCCTTACGCGGTCAACGAA	0.999	2
rps14	194	AGTAAGAAACCGATGTATTT	C	CACGGGTCGCCCTCGTTCCG	0.982	2
rps14	271	GTGGATTAGCATCTCGAGGT	C	CTTTGATGGGCATAAAGAAA	0.968	1
rps19-1	138	CCGGAATTCGTTGATTGCTC	C	GTACGAATTTACAATGGAAA	0.993	3
rps19-1	163	GAATTTACAATGGAAAAACT	C	CTGTTCGTTGTAAGATCACT	0.958	1
rps19-1	164	AATTTACAATGGAAAAACTC	C	TGTTCGTTGTAAGATCACTG	0.947	2
rps19-1	221	TAAATTTGGAGAGTTTGCTT	C	TACACGGAAACGAAGACCTT	0.992	2
rps19-2	138	CCGGAATTCGTTGATTGCTC	C	GTACGAATTTACAATGGAAA	0.993	3
rps19-2	163	GAATTTACAATGGAAAAACT	C	CTGTTCGTTGTAAGATCACT	0.958	1
rps19-2	164	AATTTACAATGGAAAAACTC	C	TGTTCGTTGTAAGATCACTG	0.947	2
rps19-2	221	TAAATTTGGAGAGTTTGCTT	C	TACACGGAAACGAAGACCTT	0.992	2
rps3	64	ATCGTAGTTCAGATTCAAGT	C	GGTTCAGTGATTATTATTAT	1	1
rps3	69	AGTTCAGATTCAAGTCGGTT	C	AGTGATTATTATTATGGTAA	0.984	3
rps3	92	TGATTATTATTATGGTAAAT	C	AGTGTATCAAGATGTCAATC	0.998	2
rps3	518	AAAGAAGAATCTTTCTAAAT	C	ACTTCGGGTCAGCGGGGCCT	0.986	2
rps3	705	ACCCTCCCTGCAGTGCGCCC	C	TCCTTGAATTATTTGGTCAT	0.913	3
rps3	896	CGCTTTTTTTGTAGAAAGCT	C	GACCAGCGAGAAAAAGTGTT	0.972	2
rps3	1037	CGGTGCTACCTTTTTCTTTC	C	AAGGGATGGGGTGTATAAAA	0.987	2
rps3	1364	TGTTTATCAAAGTGCTTCTA	C	GATTGCTCAAGACATCTCTT	1	2
rps3	1391	TCAAGACATCTCTTTGAAAC	C	GAGGAACAAAAGAAGATCAT	0.994	2
rps3	1555	GAAAGTATGGAAAAACATCT	C	GTAATGTATTTAACCAGAAA	0.997	1
rps3	1588	ACCAGAAAATAGATTATGCT	C	CTGCGGAAGTCTCTACTCGT	0.996	1
rps3	1619	CTCTACTCGTTACGGAATCT	C	AGGTGTCAAAGTGTGGATTT	1	2
rps4	37	TTAAAACTTGTCGTCTACTT	C	CAGGAAATGTTCGGAACAGA	0.992	1
rps4	38	TAAAACTTGTCGTCTACTTC	C	AGGAAATGTTCGGAACAGAG	0.927	2
rps4	49	GTCTACTTCCAGGAAATGTT	C	GGAACAGAGAACTTACAATA	0.999	1
rps4	133	CTATTAAGAGAAAGATTTAT	C	CGAGAAAAAATCGTAACAGT	0.988	1
rps4	184	TACAAACTACACGAAAGTTG	C	CCCTTTTTCATGGGGATTTA	1	1
rps4	193	CACGAAAGTTGCCCCTTTTT	C	ATGGGGATTTACCCATCACA	0.998	1
rps4	257	AACTTCATATATCCCTTTTC	C	ACTCAATCCAGAAACAAGAT	1	2
rps4	266	TATCCCTTTTCCACTCAATC	C	AGAAACAAGATCGGACGTTA	0.972	2
rps4	278	ACTCAATCCAGAAACAAGAT	C	GGACGTTATTCCGGTTCGTC	0.997	2
rps4	290	AACAAGATCGGACGTTATTC	C	GGTTCGTCTCCATTTTCGTG	0.999	2
rps4	307	TTCCGGTTCGTCTCCATTTT	C	GTGAAACTATTCCTCAAGCA	0.984	1
rps4	335	TATTCCTCAAGCAAGGCAGC	C	GATAAGTCATCGAAGGGTTT	0.999	2
rps4	482	ATCTTTCTATATCGAAATAT	C	AGTTGAAAAAATCATAGGCA	0.998	2
rps4	885	TTTACTATGAAGAGAAGAAT	C	AAAAGGATCGAACTACCTAC	0.944	3
rps4	914	CGAACTACCTACTCATTATT	C	GGAGGTGAATCATAGAACAC	0.995	2
rps4	925	CTCATTATTCGGAGGTGAAT	C	ATAGAACACCAAAAGCTGTG	0.991	1
rps4	935	GGAGGTGAATCATAGAACAC	C	AAAAGCTGTGGTATCTTATG	1	2
rps4	950	AACACCAAAAGCTGTGGTAT	C	TTATGGACCTAACATAGGTC	0.999	2
rps4	1001	CGACATAAGATTGAAAGATC	C	AAACCTTCCTCTTCGGAGCG	0.991	2
rps4	1010	ATTGAAAGATCCAAACCTTC	C	TCTTCGGAGCGGAAACGGAC	0.996	2
rps4	1015	AAGATCCAAACCTTCCTCTT	C	GGAGCGGAAACGGACGTGGC	0.995	1
rps7	116	TTATCAAACTTTTCATCGCC	C	AGCTCGAACTGAACGCGATG	0.992	2
rps7	332	GATAAGCTTAGAGAAATGTT	C	ATTTGCTGAGATACTGGATG	0.996	2
sdh4	29	GGCATTTTGTAGACGTGGTT	C	GGTTATTCCCATTTGTCTCT	1	2
sdh4	39	AGACGTGGTTCGGTTATTCC	C	ATTTGTCTCTATCTATTGGT	1	3
sdh4	122	AAGCTCGAAGACAAAGAGAA	C	CGGGCTTTTCCAAAGAATTA	0.973	2
sdh4	155	AAGAATTACTGCAGCTTTCC	C	ACTCCCTTTGATTATCATAT	0.993	2
sdh4	203	AGTCTCTTCCACTTTCCTAC	C	AAATCTCTCTGTATTCTGGC	0.979	2
sdh4	259	TCGAAGAGATTATGGCAGAT	C	ATGTTCACCAAGAAATGACC	0.998	1
sdh4	359	CTTGTCTCTCGTTTCTTTTC	C	GAACAAATCGAAGAACCTAA	0.957	2

## Sheet: Supplementary Table S9
Supplementary Table S9. Synteny results in mitogenomes of four Saxifragales species.
No.	Alignment length (bp)	Identity (100%)	Mis-match	Gap openings	Species Ⅰ	Species Ⅰ start	Species Ⅰ end	Species Ⅱ	Species Ⅱ start	Species Ⅱ end	E-value
1	5317	94.527	142	41	Paeonia lactiflora	139509	144755	Ribes meyeri	124278	129515	0
2	4203	93.148	120	27	Paeonia lactiflora	115077	119166	Ribes meyeri	231253	227106	0
3	3425	96.263	79	16	Paeonia lactiflora	31627	35019	Ribes meyeri	265701	262294	0
4	2918	94.585	72	15	Paeonia lactiflora	167422	170253	Ribes meyeri	258509	261426	0
5	2883	90.843	87	27	Paeonia lactiflora	107110	109893	Ribes meyeri	14630	11826	0
6	2542	86.349	135	31	Paeonia lactiflora	98358	100849	Ribes meyeri	301065	298686	0
7	2481	93.269	91	15	Paeonia lactiflora	88540	90978	Ribes meyeri	148537	150983	0
8	2477	95.478	51	8	Paeonia lactiflora	1026	3471	Ribes meyeri	251543	253989	0
9	2455	93.605	78	23	Paeonia lactiflora	112662	115077	Ribes meyeri	233967	231553	0
10	2434	89.688	93	28	Paeonia lactiflora	59086	61476	Ribes meyeri	38918	36600	0
11	2204	96.779	44	10	Paeonia lactiflora	11874	14064	Ribes meyeri	93093	90904	0
12	2157	95.828	65	6	Paeonia lactiflora	150539	152692	Ribes meyeri	326397	324263	0
13	2143	92.441	59	20	Paeonia lactiflora	91500	93601	Ribes meyeri	389517	387437	0
14	1994	92.879	64	18	Paeonia lactiflora	105162	107098	Ribes meyeri	17798	15826	0
15	1957	90.751	50	27	Paeonia lactiflora	93689	95599	Ribes meyeri	387406	385535	0
16	1940	91.959	60	20	Paeonia lactiflora	148605	150457	Ribes meyeri	328328	326398	0
17	1881	94.631	46	14	Paeonia lactiflora	47989	49843	Ribes meyeri	162697	164548	0
18	1806	84.773	78	34	Paeonia lactiflora	66114	67771	Ribes meyeri	336272	334516	0
19	1716	97.727	26	2	Paeonia lactiflora	3681	5383	Ribes meyeri	288273	286558	0
20	1711	91.116	61	17	Paeonia lactiflora	69759	71430	Ribes meyeri	170079	168421	0
21	1697	81.732	85	29	Paeonia lactiflora	101788	103332	Ribes meyeri	21937	20314	0
22	1640	89.512	67	21	Paeonia lactiflora	49893	51471	Ribes meyeri	164719	166314	0
23	1566	98.148	24	1	Paeonia lactiflora	171115	172675	Ribes meyeri	367044	365479	0
24	1480	95.541	26	11	Paeonia lactiflora	137339	138793	Ribes meyeri	122492	123956	0
25	1430	96.503	25	2	Paeonia lactiflora	123737	125166	Ribes meyeri	456570	457974	0
26	1400	93.714	43	10	Paeonia lactiflora	157231	158628	Ribes meyeri	54274	52918	0
27	1397	88.117	41	24	Paeonia lactiflora	94245	95599	Ribes meyeri	484068	482755	0
28	1324	82.855	74	28	Paeonia lactiflora	146457	147742	Ribes meyeri	131011	132219	0
29	1315	93.08	32	5	Paeonia lactiflora	85939	87245	Ribes meyeri	406116	407379	0
30	1291	88.768	45	17	Paeonia lactiflora	72033	73240	Ribes meyeri	167704	166431	0
31	1271	92.683	39	9	Paeonia lactiflora	19397	20624	Ribes meyeri	468918	467659	0
32	1214	84.02	85	29	Paeonia lactiflora	136077	137192	Ribes meyeri	120899	122101	0
33	1161	81.912	58	17	Paeonia lactiflora	45833	46945	Ribes meyeri	389729	390785	0
34	1151	95.222	34	2	Paeonia lactiflora	20809	21938	Ribes meyeri	467494	466344	0
35	1118	92.934	39	12	Paeonia lactiflora	37759	38846	Ribes meyeri	32274	31167	0
36	1090	83.303	58	19	Paeonia lactiflora	22918	23944	Ribes meyeri	109834	108806	0
37	1075	93.767	32	7	Paeonia lactiflora	110704	111748	Ribes meyeri	408894	409963	0
38	1062	84.934	59	19	Paeonia lactiflora	103330	104355	Ribes meyeri	19648	18652	0
39	1062	93.032	31	10	Paeonia lactiflora	97304	98345	Ribes meyeri	302338	301300	0
40	1056	92.33	42	11	Paeonia lactiflora	156219	157246	Ribes meyeri	55641	54597	0
41	1043	90.412	32	8	Paeonia lactiflora	39210	40185	Ribes meyeri	107033	108074	0
42	1003	91.226	32	8	Paeonia lactiflora	152801	153775	Ribes meyeri	306163	307137	0
43	963	95.535	29	2	Paeonia lactiflora	65142	66096	Ribes meyeri	196970	196014	0
44	946	96.089	21	3	Paeonia lactiflora	178065	179010	Ribes meyeri	101395	100466	0
45	886	95.711	28	4	Paeonia lactiflora	40852	41728	Ribes meyeri	450837	449953	0
46	854	88.407	41	14	Paeonia lactiflora	78400	79209	Ribes meyeri	58737	59576	0
47	838	86.158	18	13	Paeonia lactiflora	177247	178051	Ribes meyeri	102385	101613	0
48	781	95.262	25	5	Paeonia lactiflora	44703	45472	Ribes meyeri	281430	280651	0
49	751	85.353	28	8	Paeonia lactiflora	121021	121762	Ribes meyeri	42586	43263	0
50	688	87.645	23	6	Paeonia lactiflora	135408	136084	Ribes meyeri	120064	120700	0
51	677	90.99	23	7	Paeonia lactiflora	80039	80709	Ribes meyeri	114999	114355	0
52	657	96.195	20	3	Paeonia lactiflora	154641	155297	Ribes meyeri	1693	1042	0
53	621	95.169	8	4	Paeonia lactiflora	62095	62702	Ribes meyeri	378709	379320	0
54	614	92.671	21	4	Paeonia lactiflora	101217	101808	Ribes meyeri	22612	22001	0
55	601	91.681	20	5	Paeonia lactiflora	159847	160419	Ribes meyeri	158498	159096	0
56	594	96.296	19	3	Paeonia lactiflora	125535	126126	Ribes meyeri	458185	458777	0
57	578	92.734	35	5	Paeonia lactiflora	145163	145735	Ribes meyeri	130342	130917	0
58	518	89.575	20	3	Paeonia lactiflora	84616	85104	Ribes meyeri	371728	371216	0
59	518	91.506	20	7	Paeonia lactiflora	22100	22604	Ribes meyeri	94100	93594	0
60	503	85.885	12	5	Paeonia lactiflora	40186	40687	Ribes meyeri	108357	108801	7.87e-176
61	502	96.614	7	3	Paeonia lactiflora	71488	71980	Ribes meyeri	168427	167927	0
62	499	95.992	20	0	Paeonia lactiflora	65598	66096	Ribes meyeri	405391	404893	0
63	466	95.923	16	2	Paeonia lactiflora	121801	122263	Ribes meyeri	323636	324101	0
64	437	93.593	18	5	Paeonia lactiflora	159065	159495	Ribes meyeri	52909	52477	0
65	421	93.349	19	3	Paeonia lactiflora	62703	63121	Ribes meyeri	379436	379849	4.35e-179
66	400	92.25	20	4	Paeonia lactiflora	160020	160413	Ribes meyeri	214235	214629	8.41e-163
67	392	83.673	26	8	Paeonia lactiflora	165385	165754	Ribes meyeri	8314	7939	1.43e-115
68	380	80	12	7	Paeonia lactiflora	126902	127273	Ribes meyeri	406754	406431	6.48e-101
69	372	97.312	10	0	Paeonia lactiflora	104395	104766	Ribes meyeri	18507	18136	1.52e-178
70	344	90.988	24	2	Paeonia lactiflora	698	1035	Ribes meyeri	330933	330591	4.98e-134
71	329	85.41	9	8	Paeonia lactiflora	22595	22895	Ribes meyeri	392983	392666	4.37e-103
72	321	92.523	20	2	Paeonia lactiflora	31224	31543	Ribes meyeri	185311	185628	3.14e-130
73	318	97.799	7	0	Paeonia lactiflora	85105	85422	Ribes meyeri	369845	369528	4.97e-153
74	302	95.695	3	3	Paeonia lactiflora	79719	80013	Ribes meyeri	318104	317806	4.08e-135
75	301	87.043	12	4	Paeonia lactiflora	35389	35683	Ribes meyeri	277100	277379	1.52e-102
76	288	90.625	17	6	Paeonia lactiflora	144890	145170	Ribes meyeri	129518	129802	3.59e-104
77	277	93.141	15	1	Paeonia lactiflora	133434	133710	Ribes meyeri	435073	434801	1.74e-114
78	264	89.394	17	5	Paeonia lactiflora	104907	105170	Ribes meyeri	18113	17861	1.1e-91
79	260	97.692	5	1	Paeonia lactiflora	41412	41671	Ribes meyeri	89379	89637	4.36e-122
80	258	88.372	9	5	Paeonia lactiflora	47078	47335	Ribes meyeri	390811	391047	1.99e-88
81	245	96.327	8	1	Paeonia lactiflora	14532	14776	Ribes meyeri	90903	90660	1.34e-109
82	230	93.913	12	1	Paeonia lactiflora	123263	123492	Ribes meyeri	405392	405165	6.07e-95
83	229	94.323	11	1	Paeonia lactiflora	123264	123492	Ribes meyeri	196512	196286	4.98e-96
84	220	95.909	4	2	Paeonia lactiflora	37428	37643	Ribes meyeri	32691	32473	4.98e-96
85	7247	95.653	171	42	Ribes meyeri	226834	233967	Distylium racemosum	269557	276772	0
86	6060	94.835	152	46	Ribes meyeri	11740	17710	Distylium racemosum	131889	125902	0
87	5309	93.294	148	38	Ribes meyeri	166431	171625	Distylium racemosum	173810	179024	0
88	5261	93.994	154	43	Ribes meyeri	17698	22891	Distylium racemosum	125717	120552	0
89	5144	95.179	138	26	Ribes meyeri	324272	329337	Distylium racemosum	8669	3558	0
90	4857	96.047	91	25	Ribes meyeri	125086	129885	Distylium racemosum	714860	719672	0
91	4748	90.944	179	61	Ribes meyeri	389708	394246	Distylium racemosum	49499	44794	0
92	4671	96.082	77	18	Ribes meyeri	251386	255976	Distylium racemosum	35708	40352	0
93	4470	94.407	125	26	Ribes meyeri	115382	119806	Distylium racemosum	464572	468961	0
94	4281	95.515	71	22	Ribes meyeri	303861	308050	Distylium racemosum	208959	204709	0
95	4113	95.77	102	17	Ribes meyeri	106706	110796	Distylium racemosum	592170	596232	0
96	3875	95.897	84	22	Ribes meyeri	406121	409971	Distylium racemosum	21842	18019	0
97	3790	95.752	87	20	Ribes meyeri	148509	152245	Distylium racemosum	531566	527798	0
98	3676	95.919	91	19	Ribes meyeri	162746	166380	Distylium racemosum	800454	796797	0
99	3515	95.363	90	21	Ribes meyeri	298686	302152	Distylium racemosum	738210	741699	0
100	3442	95.787	73	22	Ribes meyeri	52901	56300	Distylium racemosum	480262	476851	0
101	3431	93.879	76	29	Ribes meyeri	99012	102347	Distylium racemosum	55873	59264	0
102	3431	96.415	62	11	Ribes meyeri	284895	288320	Distylium racemosum	322602	325976	0
103	3244	97.626	40	6	Ribes meyeri	262292	265499	Distylium racemosum	644842	641600	0
104	3240	97.562	44	10	Ribes meyeri	417016	420224	Distylium racemosum	237824	241059	0
105	3147	93.041	109	27	Ribes meyeri	317451	320553	Distylium racemosum	358779	355699	0
106	2922	95.243	83	15	Ribes meyeri	36600	39489	Distylium racemosum	116160	119057	0
107	2626	95.735	53	13	Ribes meyeri	377245	379837	Distylium racemosum	557190	559789	0
108	2512	95.462	47	9	Ribes meyeri	466349	468845	Distylium racemosum	320234	317775	0
109	2359	93.641	63	19	Ribes meyeri	59921	62219	Distylium racemosum	10982	8651	0
110	2359	95.93	46	16	Ribes meyeri	120166	122503	Distylium racemosum	709963	712292	0
111	2163	94.683	61	12	Ribes meyeri	30292	32423	Distylium racemosum	631080	633219	0
112	2162	89.732	92	19	Ribes meyeri	246558	248639	Distylium racemosum	267446	269557	0
113	2129	96.665	41	8	Ribes meyeri	387406	389517	Distylium racemosum	617304	619419	0
114	2111	94.884	45	15	Ribes meyeri	57866	59923	Distylium racemosum	13806	11706	0
115	2089	89.086	143	28	Ribes meyeri	103418	105472	Distylium racemosum	60244	62281	0
116	1992	92.62	52	11	Ribes meyeri	158494	160444	Distylium racemosum	488853	486916	0
117	1918	92.961	70	17	Ribes meyeri	334251	336117	Distylium racemosum	621410	623313	0
118	1877	98.242	26	5	Ribes meyeri	385531	387406	Distylium racemosum	615231	617101	0
119	1871	97.809	35	3	Ribes meyeri	281594	283458	Distylium racemosum	658163	660033	0
120	1617	97.341	38	3	Ribes meyeri	452196	453810	Distylium racemosum	591852	590239	0
121	1608	97.948	26	3	Ribes meyeri	365439	367044	Distylium racemosum	437900	439502	0
122	1587	82.798	251	8	Ribes meyeri	188796	190375	Distylium racemosum	803026	801455	0
123	1578	97.275	27	6	Ribes meyeri	456407	457974	Distylium racemosum	245062	243491	0
124	1572	98.473	19	1	Ribes meyeri	365473	367044	Distylium racemosum	380420	381986	0
125	1572	98.473	19	1	Ribes meyeri	365473	367044	Distylium racemosum	761126	759560	0
126	1520	92.237	48	18	Ribes meyeri	63650	65123	Distylium racemosum	7131	5636	0
127	1516	98.285	14	2	Ribes meyeri	122492	124007	Distylium racemosum	712389	713892	0
128	1411	90.078	60	19	Ribes meyeri	62210	63556	Distylium racemosum	8506	7112	0
129	1390	93.597	44	11	Ribes meyeri	43631	44993	Distylium racemosum	609735	611106	0
130	1362	99.78	2	1	Ribes meyeri	91595	92955	Distylium racemosum	707746	709107	0
131	1318	98.331	16	4	Ribes meyeri	482751	484068	Distylium racemosum	615231	616542	0
132	1306	95.865	35	7	Ribes meyeri	330116	331409	Distylium racemosum	482501	483799	0
133	1228	90.309	52	16	Ribes meyeri	131010	132222	Distylium racemosum	721759	722934	0
134	1163	97.936	18	2	Ribes meyeri	175514	176676	Distylium racemosum	169560	170716	0
135	1134	90.829	47	13	Ribes meyeri	220080	221207	Distylium racemosum	625453	626535	0
136	1109	89.811	31	13	Ribes meyeri	465140	466225	Distylium racemosum	321350	320301	0
137	1098	96.539	29	4	Ribes meyeri	195999	197090	Distylium racemosum	814014	815108	0
138	1038	91.329	32	9	Ribes meyeri	373257	374280	Distylium racemosum	43809	44802	0
139	1017	96.362	18	6	Ribes meyeri	130014	131018	Distylium racemosum	719710	720719	0
140	929	94.941	34	4	Ribes meyeri	449916	450836	Distylium racemosum	61983	62906	0
141	920	95	31	6	Ribes meyeri	283815	284729	Distylium racemosum	660048	660957	0
142	892	94.955	27	5	Ribes meyeri	161118	162000	Distylium racemosum	485936	485054	0
143	808	97.896	7	3	Ribes meyeri	124267	125069	Distylium racemosum	713941	714743	0
144	753	91.633	30	8	Ribes meyeri	308457	309186	Distylium racemosum	375	1117	0
145	753	97.875	12	3	Ribes meyeri	280681	281430	Distylium racemosum	379715	378964	0
146	753	97.875	12	3	Ribes meyeri	280681	281430	Distylium racemosum	761831	762582	0
147	745	91.409	44	6	Ribes meyeri	200207	200938	Distylium racemosum	29538	30275	0
148	738	95.257	17	5	Ribes meyeri	197062	197793	Distylium racemosum	816733	817458	0
149	731	90.561	30	7	Ribes meyeri	221197	221897	Distylium racemosum	626855	627576	0
150	710	98.169	8	1	Ribes meyeri	90904	91608	Distylium racemosum	706825	707534	0
151	686	96.939	17	1	Ribes meyeri	453893	454574	Distylium racemosum	587175	586490	0
152	666	97.147	14	1	Ribes meyeri	472133	472798	Distylium racemosum	665645	664985	0
153	651	87.558	25	10	Ribes meyeri	293691	294312	Distylium racemosum	493613	492990	0
154	647	98.145	12	0	Ribes meyeri	35967	36613	Distylium racemosum	114640	115286	0
155	642	94.86	32	1	Ribes meyeri	295958	296599	Distylium racemosum	14366	15006	0
156	641	95.944	20	3	Ribes meyeri	1028	1666	Distylium racemosum	277195	277831	0
157	639	92.488	31	6	Ribes meyeri	323640	324267	Distylium racemosum	9638	9006	0
158	607	95.717	6	5	Ribes meyeri	199464	200057	Distylium racemosum	293200	292601	0
159	600	96.833	17	2	Ribes meyeri	281429	282026	Distylium racemosum	321273	321872	0
160	590	98.136	11	0	Ribes meyeri	452929	453518	Distylium racemosum	661958	661369	0
161	584	95.89	18	2	Ribes meyeri	458185	458768	Distylium racemosum	243100	242523	0
162	564	94.858	17	3	Ribes meyeri	269302	269862	Distylium racemosum	668007	667453	0
163	561	93.226	23	5	Ribes meyeri	302109	302656	Distylium racemosum	742531	743089	0
164	550	92	22	7	Ribes meyeri	379817	380344	Distylium racemosum	560045	560594	0
165	545	91.009	24	8	Ribes meyeri	442613	443142	Distylium racemosum	221088	220554	0
166	542	92.251	21	6	Ribes meyeri	454539	455065	Distylium racemosum	586433	585898	0
167	514	90.661	29	6	Ribes meyeri	371216	371723	Distylium racemosum	51349	50849	0
168	503	96.819	15	1	Ribes meyeri	404889	405391	Distylium racemosum	814023	814524	0
169	502	94.622	19	4	Ribes meyeri	242968	243467	Distylium racemosum	820191	820686	0
170	497	94.97	16	5	Ribes meyeri	160414	160904	Distylium racemosum	486453	486946	0
171	491	88.187	39	4	Ribes meyeri	226306	226787	Distylium racemosum	439963	440443	9.21e-177
172	491	88.187	39	4	Ribes meyeri	226306	226787	Distylium racemosum	759099	758619	9.21e-177
173	481	95.426	14	3	Ribes meyeri	403147	403620	Distylium racemosum	358762	359241	0
174	467	92.291	11	5	Ribes meyeri	367176	367629	Distylium racemosum	52122	51668	0
175	451	83.37	13	7	Ribes meyeri	214235	214631	Distylium racemosum	488677	488235	7.58e-140
176	443	90.068	32	5	Ribes meyeri	141494	141931	Distylium racemosum	209386	208951	1.9e-166
177	436	86.927	34	6	Ribes meyeri	481291	481714	Distylium racemosum	138547	138123	6.64e-147
178	415	95.663	12	2	Ribes meyeri	85135	85543	Distylium racemosum	307119	306705	0
179	410	99.512	2	0	Ribes meyeri	22986	23395	Distylium racemosum	120556	120147	0
180	400	95.25	8	1	Ribes meyeri	289415	289814	Distylium racemosum	520694	521082	0
181	390	94.359	10	2	Ribes meyeri	402699	403088	Distylium racemosum	646075	646452	7.08e-172
182	381	88.714	28	5	Ribes meyeri	185255	185628	Distylium racemosum	91951	92323	5.82e-135
183	372	96.505	9	1	Ribes meyeri	469716	470087	Distylium racemosum	607478	607845	1.67e-173
184	370	97.297	5	1	Ribes meyeri	468048	468412	Distylium racemosum	742546	742177	9.21e-177
185	361	89.751	16	9	Ribes meyeri	74240	74580	Distylium racemosum	105595	105954	1.9e-128
186	360	88.333	25	4	Ribes meyeri	389364	389717	Distylium racemosum	92001	91653	8.1e-127
187	347	97.695	7	1	Ribes meyeri	114725	115070	Distylium racemosum	461825	462171	6.63e-166
188	344	85.465	29	6	Ribes meyeri	193362	193686	Distylium racemosum	297227	297568	1.2e-105
189	342	98.83	4	0	Ribes meyeri	115057	115398	Distylium racemosum	463131	463472	1.05e-169
190	318	98.742	4	0	Ribes meyeri	369528	369845	Distylium racemosum	51667	51350	1.12e-156
191	309	97.411	7	1	Ribes meyeri	143034	143341	Distylium racemosum	353435	353127	2.82e-145
192	305	93.77	13	2	Ribes meyeri	90619	90917	Distylium racemosum	706003	706307	6.65e-128
193	305	95.41	9	1	Ribes meyeri	302736	303035	Distylium racemosum	743095	743399	4.78e-136
194	296	95.608	7	3	Ribes meyeri	73965	74254	Distylium racemosum	12882	12587	4.48e-130
195	295	85.763	12	2	Ribes meyeri	468686	468950	Distylium racemosum	663074	663368	4.79e-98
196	288	89.583	16	1	Ribes meyeri	402281	402568	Distylium racemosum	645802	646075	2.83e-107
197	287	98.258	1	1	Ribes meyeri	98444	98730	Distylium racemosum	352660	352378	3.22e-138
198	271	93.727	14	1	Ribes meyeri	43293	43560	Distylium racemosum	778863	778593	1.05e-112
199	266	86.466	26	6	Ribes meyeri	321375	321634	Distylium racemosum	534255	534516	1.37e-79
200	260	97.308	6	1	Ribes meyeri	89379	89637	Distylium racemosum	62341	62082	9.24e-120
201	256	99.609	1	0	Ribes meyeri	160874	161129	Distylium racemosum	486483	486228	8.1e-127
202	255	93.725	6	3	Ribes meyeri	352476	352722	Distylium racemosum	284134	283882	1.47e-104
203	255	94.118	3	2	Ribes meyeri	480328	480582	Distylium racemosum	67557	67315	8.1e-108
204	247	91.498	6	3	Ribes meyeri	265459	265701	Distylium racemosum	92634	92399	8.66e-95
205	231	95.671	5	1	Ribes meyeri	295730	295960	Distylium racemosum	13841	14066	2.65e-101
206	223	82.511	7	3	Ribes meyeri	231260	231450	Distylium racemosum	127979	127757	3.23e-62
207	224	82.589	7	3	Ribes meyeri	15667	15858	Distylium racemosum	274006	274229	9.26e-63
208	224	88.393	20	2	Ribes meyeri	291480	291701	Distylium racemosum	196652	196871	1.06e-74
209	217	94.009	9	1	Ribes meyeri	216178	216394	Distylium racemosum	393593	393381	2.32e-89
210	213	91.08	8	3	Ribes meyeri	105514	105716	Distylium racemosum	62406	62617	5.84e-78
211	212	99.528	1	0	Ribes meyeri	470722	470933	Distylium racemosum	637098	636887	6.23e-103
212	209	92.823	7	1	Ribes meyeri	298518	298718	Distylium racemosum	737126	737334	2.18e-83
213	203	91.626	8	1	Ribes meyeri	468210	468412	Distylium racemosum	812948	813141	2.04e-77
214	4363	94.522	147	28	Distylium racemosum	715039	719358	Rhodiola tangutica	216723	221036	0
215	3150	97.27	52	5	Distylium racemosum	641600	644745	Rhodiola tangutica	123058	119939	0
216	2915	93.894	98	10	Distylium racemosum	5763	8661	Rhodiola tangutica	101291	104141	0
217	2827	93.916	84	28	Distylium racemosum	129007	131784	Rhodiola tangutica	243610	240823	0
218	2430	95.062	74	11	Distylium racemosum	35892	38306	Rhodiola tangutica	75534	73136	0
219	2252	95.337	91	4	Distylium racemosum	592736	594980	Rhodiola tangutica	196300	198544	0
220	2169	90.779	83	19	Distylium racemosum	176408	178515	Rhodiola tangutica	236137	234025	0
221	2090	93.684	58	17	Distylium racemosum	617372	619402	Rhodiola tangutica	226398	228472	0
222	1988	94.769	61	11	Distylium racemosum	738541	740507	Rhodiola tangutica	28479	26514	0
223	1914	87.513	130	19	Distylium racemosum	319217	321083	Rhodiola tangutica	31621	29770	0
224	1908	94.025	90	8	Distylium racemosum	529637	531538	Rhodiola tangutica	155527	153638	0
225	1812	95.143	49	12	Distylium racemosum	274856	276654	Rhodiola tangutica	92280	90495	0
226	1733	93.71	52	13	Distylium racemosum	57535	59252	Rhodiola tangutica	201688	203378	0
227	1692	97.577	39	1	Distylium racemosum	324232	325923	Rhodiola tangutica	12631	14320	0
228	1630	94.417	67	9	Distylium racemosum	271027	272650	Rhodiola tangutica	95072	93461	0
229	1622	95.684	22	15	Distylium racemosum	126196	127797	Rhodiola tangutica	245197	243604	0
230	1609	95.339	41	7	Distylium racemosum	712294	713888	Rhodiola tangutica	213962	215550	0
231	1525	95.738	63	2	Distylium racemosum	759579	761102	Rhodiola tangutica	54337	52814	0
232	1525	95.738	63	2	Distylium racemosum	380444	381967	Rhodiola tangutica	52814	54337	0
233	1525	95.738	63	2	Distylium racemosum	437960	439483	Rhodiola tangutica	52814	54337	0
234	1482	97.841	22	3	Distylium racemosum	615655	617136	Rhodiola tangutica	224910	226381	0
235	1312	88.643	66	10	Distylium racemosum	115691	116994	Rhodiola tangutica	134189	135425	0
236	1274	98.587	13	2	Distylium racemosum	707748	709021	Rhodiola tangutica	190022	188754	0
237	1226	96.248	44	1	Distylium racemosum	799191	800416	Rhodiola tangutica	191083	192306	0
238	1209	90.653	45	8	Distylium racemosum	269682	270882	Rhodiola tangutica	96214	95066	0
239	1193	96.982	27	4	Distylium racemosum	272731	273916	Rhodiola tangutica	93463	92273	0
240	1187	93.092	38	7	Distylium racemosum	20667	21840	Rhodiola tangutica	211294	212449	0
241	1095	91.689	60	9	Distylium racemosum	788662	789756	Rhodiola tangutica	97020	98083	0
242	1079	94.347	38	7	Distylium racemosum	117181	118247	Rhodiola tangutica	135440	136507	0
243	1007	97.915	20	1	Distylium racemosum	740693	741699	Rhodiola tangutica	26533	25528	0
244	1005	92.139	51	14	Distylium racemosum	478843	479840	Rhodiola tangutica	172637	173620	0
245	960	97.188	27	0	Distylium racemosum	7702	8661	Rhodiola tangutica	64150	65109	0
246	933	90.782	46	12	Distylium racemosum	48566	49482	Rhodiola tangutica	99840	100748	0
247	933	91.104	47	13	Distylium racemosum	276939	277853	Rhodiola tangutica	36743	35829	0
248	901	91.787	63	5	Distylium racemosum	18196	19087	Rhodiola tangutica	51602	52500	0
249	878	94.647	25	8	Distylium racemosum	711315	712177	Rhodiola tangutica	213099	213969	0
250	862	93.155	31	9	Distylium racemosum	477695	478555	Rhodiola tangutica	171814	172648	0
251	850	97.882	18	0	Distylium racemosum	243712	244561	Rhodiola tangutica	233060	233909	0
252	847	97.403	15	3	Distylium racemosum	378870	379715	Rhodiola tangutica	238621	237781	0
253	847	97.403	15	3	Distylium racemosum	761831	762676	Rhodiola tangutica	237781	238621	0
254	798	94.486	23	5	Distylium racemosum	713946	714743	Rhodiola tangutica	215829	216605	0
255	796	95.352	37	0	Distylium racemosum	62097	62892	Rhodiola tangutica	59144	58349	0
256	790	96.076	27	2	Distylium racemosum	631955	632744	Rhodiola tangutica	149409	148624	0
257	761	93.561	40	2	Distylium racemosum	796949	797709	Rhodiola tangutica	147512	146761	0
258	745	91.409	23	6	Distylium racemosum	174184	174926	Rhodiola tangutica	237545	236840	0
259	743	93.809	20	10	Distylium racemosum	175124	175857	Rhodiola tangutica	236849	236124	0
260	710	97.746	9	2	Distylium racemosum	706831	707537	Rhodiola tangutica	190713	190008	0
261	680	96.029	20	1	Distylium racemosum	205678	206357	Rhodiola tangutica	239543	238871	0
262	656	94.512	35	1	Distylium racemosum	317817	318471	Rhodiola tangutica	89757	89102	0
263	643	96.89	12	2	Distylium racemosum	204781	205423	Rhodiola tangutica	40000	40634	0
264	577	97.4	14	1	Distylium racemosum	114634	115209	Rhodiola tangutica	133625	134201	0
265	567	89.947	25	9	Distylium racemosum	4652	5209	Rhodiola tangutica	100743	101286	0
266	555	90.27	54	0	Distylium racemosum	533712	534266	Rhodiola tangutica	181807	182361	0
267	545	80.367	64	13	Distylium racemosum	321284	321818	Rhodiola tangutica	29707	29196	3.48e-134
268	521	95.777	21	1	Distylium racemosum	814483	815002	Rhodiola tangutica	7418	6898	0
269	517	94.584	28	0	Distylium racemosum	242635	243151	Rhodiola tangutica	230419	230935	0
270	489	94.07	18	3	Distylium racemosum	709963	710446	Rhodiola tangutica	212625	213107	0
271	469	95.522	16	2	Distylium racemosum	814012	814479	Rhodiola tangutica	38078	37614	0
272	457	91.685	26	4	Distylium racemosum	9158	9612	Rhodiola tangutica	152662	152216	0
273	430	89.767	10	6	Distylium racemosum	103650	104045	Rhodiola tangutica	84702	85131	1.38e-164
274	427	94.614	17	1	Distylium racemosum	50923	51349	Rhodiola tangutica	47797	48217	0
275	390	90.513	19	6	Distylium racemosum	358041	358427	Rhodiola tangutica	79696	79322	9.33e-148
276	386	86.01	20	8	Distylium racemosum	658162	658543	Rhodiola tangutica	29551	29196	2.06e-124
277	355	92.113	12	4	Distylium racemosum	46206	46549	Rhodiola tangutica	54400	54749	2.06e-143
278	328	91.159	29	0	Distylium racemosum	736776	737103	Rhodiola tangutica	188364	188691	3.26e-128
279	318	97.484	8	0	Distylium racemosum	51350	51667	Rhodiola tangutica	49558	49875	1.24e-152
280	305	88.852	16	4	Distylium racemosum	51668	51972	Rhodiola tangutica	51268	51554	9.53e-110
281	264	92.424	19	1	Distylium racemosum	742531	742794	Rhodiola tangutica	25571	25309	7.19e-105
282	262	91.221	8	5	Distylium racemosum	436765	437017	Rhodiola tangutica	42403	42658	8.2e-98
283	262	93.13	18	0	Distylium racemosum	742177	742438	Rhodiola tangutica	89363	89102	1.39e-107
284	261	89.655	19	4	Distylium racemosum	706048	706307	Rhodiola tangutica	190959	190706	2.68e-91
285	257	91.44	16	2	Distylium racemosum	622064	622315	Rhodiola tangutica	38782	38527	2.35e-98
286	224	80.804	38	1	Distylium racemosum	95014	95237	Rhodiola tangutica	67930	67712	9.38e-53
287	224	80.804	38	1	Distylium racemosum	95014	95237	Rhodiola tangutica	106962	106744	9.38e-53
288	224	80.804	38	1	Distylium racemosum	95014	95237	Rhodiola tangutica	158127	157909	9.38e-53
289	223	95.516	10	0	Distylium racemosum	67734	67956	Rhodiola tangutica	76579	76357	2.4e-98
290	203	88.177	15	1	Distylium racemosum	812948	813141	Rhodiola tangutica	89161	89363	1.69e-68
